# Supplementary material for: A cross-sectional study measuring contact patterns using diaries in an urban and a rural community in South Africa, 2018
Source: BMC Public Health. 2021 Jun 3;21:1055. doi: 10.1186/s12889-021-11136-6 (PMC8172361; doi:10.1186/s12889-021-11136-6)
Supplement: Supplementary file 5 — Additional file 5. Contact survey data. (CSV 5071 kb) [file 12889_2021_11136_MOESM5_ESM.csv]

site_type	hh_id	ind_id	age_cat_cd	sex	root_hh_role	weekday	contact_nr	age_known_contact_	age_contact_	age_range_contact_	sex_contact_	indoor_contact_	talk_contact_	touch_contact_	hh_member_contact_	time_spent_contact_	where_home_contact_	where_school_contact_	where_work_contact_	where_transport_contact_	where_other_contact_	location_count_contact_	frequency_contact_	age_at_consent	age_cat_at_consent	date_investigated_cd	weekday_investigated_cd	date_interviewed_cd	who_interviewed_cd___1	who_interviewed_cd___2	male_contact_	female_contact_	caregiver_id_cd	pages	educationlevel	employment	drinkalcohol	smokecig
Rural	A200	A200-001	19 to 64 years	Female	Head of home	Weekday	1	No		<7 years	Female	Yes	Yes	Yes	Yes	>4hrs	Checked	Unchecked	Unchecked	Unchecked	Unchecked	1	Daily/almost daily	32	19 - 65 years	2018-08-21	Tuesday	2018-08-22	Checked	Unchecked	Unchecked	Checked		01	Some secondary	Employed	No	No
Rural	A200	A200-001	19 to 64 years	Female	Head of home	Weekday	2	Yes	18	14 - 18 years	Male	Yes	Yes	Yes	Yes	>4hrs	Checked	Unchecked	Unchecked	Unchecked	Unchecked	1	Daily/almost daily	32	19 - 65 years	2018-08-21	Tuesday	2018-08-22	Checked	Unchecked	Checked	Unchecked		01	Some secondary	Employed	No	No
Rural	A200	A200-001	19 to 64 years	Female	Head of home	Weekday	3	Yes	10	7 - 13 years	Female	Yes	Yes	Yes	Yes	>4hrs	Checked	Unchecked	Unchecked	Unchecked	Unchecked	1	Daily/almost daily	32	19 - 65 years	2018-08-21	Tuesday	2018-08-22	Checked	Unchecked	Unchecked	Checked		01	Some secondary	Employed	No	No
Rural	A200	A200-001	19 to 64 years	Female	Head of home	Weekday	4	Yes	16	14 - 18 years	Male	Yes	Yes	Yes	Yes	>4hrs	Checked	Unchecked	Unchecked	Unchecked	Unchecked	1	Daily/almost daily	32	19 - 65 years	2018-08-21	Tuesday	2018-08-22	Checked	Unchecked	Checked	Unchecked		01	Some secondary	Employed	No	No
Rural	A200	A200-001	19 to 64 years	Female	Head of home	Weekday	5	No		19 to 64 years	Female	No	Yes	No	No	15m-1h	Unchecked	Checked	Unchecked	Unchecked	Unchecked	1	Daily/almost daily	32	19 - 65 years	2018-08-21	Tuesday	2018-08-22	Checked	Unchecked	Unchecked	Checked		01	Some secondary	Employed	No	No
Rural	A200	A200-001	19 to 64 years	Female	Head of home	Weekday	6	No		19 to 64 years	Female	Yes	Yes	No	No	15m-1h	Unchecked	Checked	Unchecked	Unchecked	Unchecked	1	Daily/almost daily	32	19 - 65 years	2018-08-21	Tuesday	2018-08-22	Checked	Unchecked	Unchecked	Checked		01	Some secondary	Employed	No	No
Rural	A200	A200-001	19 to 64 years	Female	Head of home	Weekday	7	Yes	33	19 to 64 years	Female	Yes	Yes	No	No	1-4hts	Unchecked	Unchecked	Unchecked	Unchecked	Checked	1	Daily/almost daily	32	19 - 65 years	2018-08-21	Tuesday	2018-08-22	Checked	Unchecked	Unchecked	Checked		01	Some secondary	Employed	No	No
Rural	A200	A200-001	19 to 64 years	Female	Head of home	Weekday	8	Yes	5	<7 years	Male	Yes	Yes	No	No	1-4hts	Unchecked	Unchecked	Unchecked	Unchecked	Checked	1	Daily/almost daily	32	19 - 65 years	2018-08-21	Tuesday	2018-08-22	Checked	Unchecked	Checked	Unchecked		01	Some secondary	Employed	No	No
Rural	A200	A200-001	19 to 64 years	Female	Head of home	Weekday	9	Yes	17	14 - 18 years	Male	Yes	Yes	Yes	No	1-4hts	Unchecked	Unchecked	Unchecked	Unchecked	Checked	1	Daily/almost daily	32	19 - 65 years	2018-08-21	Tuesday	2018-08-22	Checked	Unchecked	Checked	Unchecked		01	Some secondary	Employed	No	No
Rural	A200	A200-002	14 - 18 years	Male	Child <18	Weekday	1	Yes	4	<7 years	Female	Yes	Yes	Yes	No	15m-1h	Unchecked	Unchecked	Unchecked	Unchecked	Checked	1	Once or twice a week	17	5 - 18 years	2018-08-21	Tuesday	2018-08-22	Checked	Unchecked	Unchecked	Checked		1	<18 years	<18 years	No	No
Rural	A200	A200-002	14 - 18 years	Male	Child <18	Weekday	2	Yes	23	19 to 64 years	Female	Yes	Yes	No	No	15m-1h	Unchecked	Unchecked	Unchecked	Unchecked	Checked	1	Once or twice a week	17	5 - 18 years	2018-08-21	Tuesday	2018-08-22	Checked	Unchecked	Unchecked	Checked		1	<18 years	<18 years	No	No
Rural	A200	A200-002	14 - 18 years	Male	Child <18	Weekday	3	Yes	55	19 to 64 years	Female	Yes	Yes	No	No	15m-1h	Unchecked	Unchecked	Unchecked	Unchecked	Checked	1	Once or twice a week	17	5 - 18 years	2018-08-21	Tuesday	2018-08-22	Checked	Unchecked	Unchecked	Checked		1	<18 years	<18 years	No	No
Rural	A200	A200-002	14 - 18 years	Male	Child <18	Weekday	4	Yes	28	19 to 64 years	Male	Yes	Yes	No	No	1-4hts	Unchecked	Unchecked	Unchecked	Unchecked	Checked	1	Once or twice a week	17	5 - 18 years	2018-08-21	Tuesday	2018-08-22	Checked	Unchecked	Checked	Unchecked		1	<18 years	<18 years	No	No
Rural	A200	A200-002	14 - 18 years	Male	Child <18	Weekday	5	Yes	1	<7 years	Female	Yes	Yes	Yes	No	15m-1h	Unchecked	Unchecked	Unchecked	Checked	Unchecked	1	Once or twice a week	17	5 - 18 years	2018-08-21	Tuesday	2018-08-22	Checked	Unchecked	Unchecked	Checked		1	<18 years	<18 years	No	No
Rural	A200	A200-002	14 - 18 years	Male	Child <18	Weekday	6	No		<7 years	Female	Yes	Yes	Yes	No	5-15m	Unchecked	Unchecked	Unchecked	Checked	Unchecked	1	Once or twice a month	17	5 - 18 years	2018-08-21	Tuesday	2018-08-22	Checked	Unchecked	Unchecked	Checked		1	<18 years	<18 years	No	No
Rural	A200	A200-002	14 - 18 years	Male	Child <18	Weekday	6	No		<7 years	Female	Yes	Yes	Yes	No	5-15m	Unchecked	Unchecked	Unchecked	Checked	Unchecked	1	Once or twice a month	17	5 - 18 years	2018-08-21	Tuesday	2018-08-22	Checked	Unchecked	Unchecked	Checked		1	<18 years	<18 years	No	No
Rural	A200	A200-002	14 - 18 years	Male	Child <18	Weekday	6	No		<7 years	Female	Yes	Yes	Yes	No	5-15m	Unchecked	Unchecked	Unchecked	Checked	Unchecked	1	Once or twice a month	17	5 - 18 years	2018-08-21	Tuesday	2018-08-22	Checked	Unchecked	Unchecked	Checked		1	<18 years	<18 years	No	No
Rural	A200	A200-002	14 - 18 years	Male	Child <18	Weekday	6	No		<7 years	Female	Yes	Yes	Yes	No	5-15m	Unchecked	Unchecked	Unchecked	Checked	Unchecked	1	Once or twice a month	17	5 - 18 years	2018-08-21	Tuesday	2018-08-22	Checked	Unchecked	Unchecked	Checked		1	<18 years	<18 years	No	No
Rural	A200	A200-002	14 - 18 years	Male	Child <18	Weekday	6	No		<7 years	Female	Yes	Yes	Yes	No	5-15m	Unchecked	Unchecked	Unchecked	Checked	Unchecked	1	Once or twice a month	17	5 - 18 years	2018-08-21	Tuesday	2018-08-22	Checked	Unchecked	Unchecked	Checked		1	<18 years	<18 years	No	No
Rural	A200	A200-002	14 - 18 years	Male	Child <18	Weekday	6	No		<7 years	Female	Yes	Yes	Yes	No	5-15m	Unchecked	Unchecked	Unchecked	Checked	Unchecked	1	Once or twice a month	17	5 - 18 years	2018-08-21	Tuesday	2018-08-22	Checked	Unchecked	Unchecked	Checked		1	<18 years	<18 years	No	No
Rural	A200	A200-002	14 - 18 years	Male	Child <18	Weekday	6	No		<7 years	Female	Yes	Yes	Yes	No	5-15m	Unchecked	Unchecked	Unchecked	Checked	Unchecked	1	Once or twice a month	17	5 - 18 years	2018-08-21	Tuesday	2018-08-22	Checked	Unchecked	Unchecked	Checked		1	<18 years	<18 years	No	No
Rural	A200	A200-002	14 - 18 years	Male	Child <18	Weekday	6	No		<7 years	Female	Yes	Yes	Yes	No	5-15m	Unchecked	Unchecked	Unchecked	Checked	Unchecked	1	Once or twice a month	17	5 - 18 years	2018-08-21	Tuesday	2018-08-22	Checked	Unchecked	Unchecked	Checked		1	<18 years	<18 years	No	No
Rural	A200	A200-002	14 - 18 years	Male	Child <18	Weekday	6	No		<7 years	Female	Yes	Yes	Yes	No	5-15m	Unchecked	Unchecked	Unchecked	Checked	Unchecked	1	Once or twice a month	17	5 - 18 years	2018-08-21	Tuesday	2018-08-22	Checked	Unchecked	Unchecked	Checked		1	<18 years	<18 years	No	No
Rural	A200	A200-002	14 - 18 years	Male	Child <18	Weekday	6	No		<7 years	Female	Yes	Yes	Yes	No	5-15m	Unchecked	Unchecked	Unchecked	Checked	Unchecked	1	Once or twice a month	17	5 - 18 years	2018-08-21	Tuesday	2018-08-22	Checked	Unchecked	Unchecked	Checked		1	<18 years	<18 years	No	No
Rural	A200	A200-002	14 - 18 years	Male	Child <18	Weekday	6	No		<7 years	Female	Yes	Yes	Yes	No	5-15m	Unchecked	Unchecked	Unchecked	Checked	Unchecked	1	Once or twice a month	17	5 - 18 years	2018-08-21	Tuesday	2018-08-22	Checked	Unchecked	Unchecked	Checked		1	<18 years	<18 years	No	No
Rural	A200	A200-002	14 - 18 years	Male	Child <18	Weekday	6	No		<7 years	Female	Yes	Yes	Yes	No	5-15m	Unchecked	Unchecked	Unchecked	Checked	Unchecked	1	Once or twice a month	17	5 - 18 years	2018-08-21	Tuesday	2018-08-22	Checked	Unchecked	Unchecked	Checked		1	<18 years	<18 years	No	No
Rural	A200	A200-002	14 - 18 years	Male	Child <18	Weekday	7	No		<7 years	Male	Yes	Yes	Yes	Yes	15m-1h	Unchecked	Unchecked	Unchecked	Checked	Unchecked	1	Once or twice a month	17	5 - 18 years	2018-08-21	Tuesday	2018-08-22	Checked	Unchecked	Checked	Unchecked		1	<18 years	<18 years	No	No
Rural	A200	A200-002	14 - 18 years	Male	Child <18	Weekday	7	No		<7 years	Male	Yes	Yes	Yes	Yes	15m-1h	Unchecked	Unchecked	Unchecked	Checked	Unchecked	1	Once or twice a month	17	5 - 18 years	2018-08-21	Tuesday	2018-08-22	Checked	Unchecked	Checked	Unchecked		1	<18 years	<18 years	No	No
Rural	A200	A200-002	14 - 18 years	Male	Child <18	Weekday	7	No		<7 years	Male	Yes	Yes	Yes	Yes	15m-1h	Unchecked	Unchecked	Unchecked	Checked	Unchecked	1	Once or twice a month	17	5 - 18 years	2018-08-21	Tuesday	2018-08-22	Checked	Unchecked	Checked	Unchecked		1	<18 years	<18 years	No	No
Rural	A200	A200-002	14 - 18 years	Male	Child <18	Weekday	7	No		<7 years	Male	Yes	Yes	Yes	Yes	15m-1h	Unchecked	Unchecked	Unchecked	Checked	Unchecked	1	Once or twice a month	17	5 - 18 years	2018-08-21	Tuesday	2018-08-22	Checked	Unchecked	Checked	Unchecked		1	<18 years	<18 years	No	No
Rural	A200	A200-002	14 - 18 years	Male	Child <18	Weekday	7	No		<7 years	Male	Yes	Yes	Yes	Yes	15m-1h	Unchecked	Unchecked	Unchecked	Checked	Unchecked	1	Once or twice a month	17	5 - 18 years	2018-08-21	Tuesday	2018-08-22	Checked	Unchecked	Checked	Unchecked		1	<18 years	<18 years	No	No
Rural	A200	A200-002	14 - 18 years	Male	Child <18	Weekday	7	No		<7 years	Male	Yes	Yes	Yes	Yes	15m-1h	Unchecked	Unchecked	Unchecked	Checked	Unchecked	1	Once or twice a month	17	5 - 18 years	2018-08-21	Tuesday	2018-08-22	Checked	Unchecked	Checked	Unchecked		1	<18 years	<18 years	No	No
Rural	A200	A200-002	14 - 18 years	Male	Child <18	Weekday	8	Yes	20	19 to 64 years	Male	No	Yes	No	No	15m-1h	Unchecked	Unchecked	Unchecked	Unchecked	Checked	1	Once or twice a week	17	5 - 18 years	2018-08-21	Tuesday	2018-08-22	Checked	Unchecked	Checked	Unchecked		1	<18 years	<18 years	No	No
Rural	A200	A200-002	14 - 18 years	Male	Child <18	Weekday	9	Yes	24	19 to 64 years	Male	No	Yes	No	No	15m-1h	Unchecked	Unchecked	Unchecked	Unchecked	Checked	1	Never met before	17	5 - 18 years	2018-08-21	Tuesday	2018-08-22	Checked	Unchecked	Checked	Unchecked		1	<18 years	<18 years	No	No
Rural	A200	A200-002	14 - 18 years	Male	Child <18	Weekday	10	Yes	25	19 to 64 years	Male	No	Yes	No	No	15m-1h	Unchecked	Unchecked	Unchecked	Unchecked	Checked	1	Daily/almost daily	17	5 - 18 years	2018-08-21	Tuesday	2018-08-22	Checked	Unchecked	Checked	Unchecked		1	<18 years	<18 years	No	No
Rural	A200	A200-002	14 - 18 years	Male	Child <18	Weekday	11	Yes	23	19 to 64 years	Female	No	Yes	No	No	>4hrs	Unchecked	Unchecked	Unchecked	Unchecked	Checked	1	Once or twice a week	17	5 - 18 years	2018-08-21	Tuesday	2018-08-22	Checked	Unchecked	Unchecked	Checked		1	<18 years	<18 years	No	No
Rural	A200	A200-002	14 - 18 years	Male	Child <18	Weekday	12	Yes	30	19 to 64 years	Female	Yes	Yes	Yes	Yes	1-4hts	Checked	Unchecked	Unchecked	Unchecked	Unchecked	1	Daily/almost daily	17	5 - 18 years	2018-08-21	Tuesday	2018-08-22	Checked	Unchecked	Unchecked	Checked		1	<18 years	<18 years	No	No
Rural	A200	A200-002	14 - 18 years	Male	Child <18	Weekday	13	Yes	31	19 to 64 years	Female	Yes	Yes	No	Yes	1-4hts	Checked	Unchecked	Unchecked	Unchecked	Unchecked	1	Daily/almost daily	17	5 - 18 years	2018-08-21	Tuesday	2018-08-22	Checked	Unchecked	Unchecked	Checked		1	<18 years	<18 years	No	No
Rural	A200	A200-002	14 - 18 years	Male	Child <18	Weekday	14	Yes	3	<7 years	Female	Yes	Yes	No	Yes	1-4hts	Checked	Unchecked	Unchecked	Unchecked	Unchecked	1	Daily/almost daily	17	5 - 18 years	2018-08-21	Tuesday	2018-08-22	Checked	Unchecked	Unchecked	Checked		1	<18 years	<18 years	No	No
Rural	A200	A200-002	14 - 18 years	Male	Child <18	Weekday	15	Yes	9	7 - 13 years	Female	Yes	Yes	Yes	Yes	>4hrs	Checked	Unchecked	Unchecked	Unchecked	Unchecked	1	Daily/almost daily	17	5 - 18 years	2018-08-21	Tuesday	2018-08-22	Checked	Unchecked	Unchecked	Checked		1	<18 years	<18 years	No	No
Rural	A200	A200-002	14 - 18 years	Male	Child <18	Weekday	16	Yes	16	14 - 18 years	Male	Yes	Yes	No	Yes	>4hrs	Checked	Unchecked	Unchecked	Unchecked	Unchecked	1	Daily/almost daily	17	5 - 18 years	2018-08-21	Tuesday	2018-08-22	Checked	Unchecked	Checked	Unchecked		1	<18 years	<18 years	No	No
Rural	A200	A200-002	14 - 18 years	Male	Child <18	Weekday	17	No		19 to 64 years	Male	No	Yes	Yes	No	15m-1h	Unchecked	Unchecked	Unchecked	Unchecked	Checked	1	Daily/almost daily	17	5 - 18 years	2018-08-21	Tuesday	2018-08-22	Checked	Unchecked	Checked	Unchecked		1	<18 years	<18 years	No	No
Rural	A200	A200-002	14 - 18 years	Male	Child <18	Weekday	17	No		19 to 64 years	Male	No	Yes	Yes	No	15m-1h	Unchecked	Unchecked	Unchecked	Unchecked	Checked	1	Daily/almost daily	17	5 - 18 years	2018-08-21	Tuesday	2018-08-22	Checked	Unchecked	Checked	Unchecked		1	<18 years	<18 years	No	No
Rural	A200	A200-002	14 - 18 years	Male	Child <18	Weekday	17	No		19 to 64 years	Male	No	Yes	Yes	No	15m-1h	Unchecked	Unchecked	Unchecked	Unchecked	Checked	1	Daily/almost daily	17	5 - 18 years	2018-08-21	Tuesday	2018-08-22	Checked	Unchecked	Checked	Unchecked		1	<18 years	<18 years	No	No
Rural	A200	A200-002	14 - 18 years	Male	Child <18	Weekday	17	No		19 to 64 years	Male	No	Yes	Yes	No	15m-1h	Unchecked	Unchecked	Unchecked	Unchecked	Checked	1	Daily/almost daily	17	5 - 18 years	2018-08-21	Tuesday	2018-08-22	Checked	Unchecked	Checked	Unchecked		1	<18 years	<18 years	No	No
Rural	A200	A200-002	14 - 18 years	Male	Child <18	Weekday	17	No		19 to 64 years	Male	No	Yes	Yes	No	15m-1h	Unchecked	Unchecked	Unchecked	Unchecked	Checked	1	Daily/almost daily	17	5 - 18 years	2018-08-21	Tuesday	2018-08-22	Checked	Unchecked	Checked	Unchecked		1	<18 years	<18 years	No	No
Rural	A200	A200-002	14 - 18 years	Male	Child <18	Weekday	17	No		19 to 64 years	Male	No	Yes	Yes	No	15m-1h	Unchecked	Unchecked	Unchecked	Unchecked	Checked	1	Daily/almost daily	17	5 - 18 years	2018-08-21	Tuesday	2018-08-22	Checked	Unchecked	Checked	Unchecked		1	<18 years	<18 years	No	No
Rural	A200	A200-002	14 - 18 years	Male	Child <18	Weekday	17	No		19 to 64 years	Male	No	Yes	Yes	No	15m-1h	Unchecked	Unchecked	Unchecked	Unchecked	Checked	1	Daily/almost daily	17	5 - 18 years	2018-08-21	Tuesday	2018-08-22	Checked	Unchecked	Checked	Unchecked		1	<18 years	<18 years	No	No
Rural	A200	A200-002	14 - 18 years	Male	Child <18	Weekday	17	No		19 to 64 years	Male	No	Yes	Yes	No	15m-1h	Unchecked	Unchecked	Unchecked	Unchecked	Checked	1	Daily/almost daily	17	5 - 18 years	2018-08-21	Tuesday	2018-08-22	Checked	Unchecked	Checked	Unchecked		1	<18 years	<18 years	No	No
Rural	A200	A200-002	14 - 18 years	Male	Child <18	Weekday	18	Yes	5	<7 years	Male	No	Yes	Yes	No	15m-1h	Unchecked	Unchecked	Unchecked	Unchecked	Checked	1	Once or twice a week	17	5 - 18 years	2018-08-21	Tuesday	2018-08-22	Checked	Unchecked	Checked	Unchecked		1	<18 years	<18 years	No	No
Rural	A200	A200-002	14 - 18 years	Male	Child <18	Weekday	19	Yes	20	19 to 64 years	Male	No	Yes	Yes	No	15m-1h	Checked	Unchecked	Unchecked	Unchecked	Unchecked	1	Once or twice a week	17	5 - 18 years	2018-08-21	Tuesday	2018-08-22	Checked	Unchecked	Checked	Unchecked		1	<18 years	<18 years	No	No
Rural	A200	A200-003	14 - 18 years	Male	Child <18	Weekday	1	Yes	33	19 to 64 years	Female	Yes	Yes	Yes	Yes	>4hrs	Checked	Unchecked	Unchecked	Unchecked	Unchecked	1	Daily/almost daily	14	5 - 18 years	2018-08-21	Tuesday	2018-08-22	Checked	Unchecked	Unchecked	Checked		01	<18 years	<18 years	<15 years	<15 years
Rural	A200	A200-003	14 - 18 years	Male	Child <18	Weekday	2	Yes	10	7 - 13 years	Female	Yes	Yes	Yes	Yes	>4hrs	Checked	Unchecked	Unchecked	Unchecked	Unchecked	1	Daily/almost daily	14	5 - 18 years	2018-08-21	Tuesday	2018-08-22	Checked	Unchecked	Unchecked	Checked		01	<18 years	<18 years	<15 years	<15 years
Rural	A200	A200-003	14 - 18 years	Male	Child <18	Weekday	3	Yes	10	7 - 13 years	Female	Yes	Yes	No	No	1-4hts	Unchecked	Checked	Unchecked	Unchecked	Unchecked	1	Daily/almost daily	14	5 - 18 years	2018-08-21	Tuesday	2018-08-22	Checked	Unchecked	Unchecked	Checked		01	<18 years	<18 years	<15 years	<15 years
Rural	A200	A200-003	14 - 18 years	Male	Child <18	Weekday	4	Yes	2	<7 years	Female	Yes	Yes	Yes	Yes	>4hrs	Checked	Unchecked	Unchecked	Unchecked	Unchecked	1	Daily/almost daily	14	5 - 18 years	2018-08-21	Tuesday	2018-08-22	Checked	Unchecked	Unchecked	Checked		01	<18 years	<18 years	<15 years	<15 years
Rural	A200	A200-003	14 - 18 years	Male	Child <18	Weekday	5	Yes	18	14 - 18 years	Male	Yes	Yes	Yes	Yes	>4hrs	Checked	Unchecked	Unchecked	Unchecked	Unchecked	1	Daily/almost daily	14	5 - 18 years	2018-08-21	Tuesday	2018-08-22	Checked	Unchecked	Checked	Unchecked		01	<18 years	<18 years	<15 years	<15 years
Rural	A200	A200-003	14 - 18 years	Male	Child <18	Weekday	6	Yes	14	14 - 18 years	Male	No	Yes	Yes	No	1-4hts	Unchecked	Checked	Unchecked	Unchecked	Unchecked	1	Daily/almost daily	14	5 - 18 years	2018-08-21	Tuesday	2018-08-22	Checked	Unchecked	Checked	Unchecked		01	<18 years	<18 years	<15 years	<15 years
Rural	A200	A200-003	14 - 18 years	Male	Child <18	Weekday	7	Yes	18	14 - 18 years	Male	Yes	Yes	Yes	Yes	1-4hts	Unchecked	Checked	Unchecked	Unchecked	Unchecked	1	Daily/almost daily	14	5 - 18 years	2018-08-21	Tuesday	2018-08-22	Checked	Unchecked	Checked	Unchecked		01	<18 years	<18 years	<15 years	<15 years
Rural	A200	A200-003	14 - 18 years	Male	Child <18	Weekday	8	Yes	17	14 - 18 years	Male	Yes	Yes	Yes	No	1-4hts	Unchecked	Checked	Unchecked	Unchecked	Unchecked	1	Daily/almost daily	14	5 - 18 years	2018-08-21	Tuesday	2018-08-22	Checked	Unchecked	Checked	Unchecked		01	<18 years	<18 years	<15 years	<15 years
Rural	A200	A200-003	14 - 18 years	Male	Child <18	Weekday	9	Yes	15	14 - 18 years	Male	Yes	Yes	Yes	No	1-4hts	Unchecked	Checked	Unchecked	Unchecked	Unchecked	1	Daily/almost daily	14	5 - 18 years	2018-08-21	Tuesday	2018-08-22	Checked	Unchecked	Checked	Unchecked		01	<18 years	<18 years	<15 years	<15 years
Rural	A200	A200-003	14 - 18 years	Male	Child <18	Weekday	10	Yes	14	14 - 18 years	Male	Yes	Yes	Yes	No	1-4hts	Unchecked	Checked	Unchecked	Unchecked	Unchecked	1	Daily/almost daily	14	5 - 18 years	2018-08-21	Tuesday	2018-08-22	Checked	Unchecked	Checked	Unchecked		01	<18 years	<18 years	<15 years	<15 years
Rural	A200	A200-003	14 - 18 years	Male	Child <18	Weekday	11	Yes	13	7 - 13 years	Male	Yes	Yes	Yes	No	1-4hts	Unchecked	Checked	Unchecked	Unchecked	Unchecked	1	Daily/almost daily	14	5 - 18 years	2018-08-21	Tuesday	2018-08-22	Checked	Unchecked	Checked	Unchecked		01	<18 years	<18 years	<15 years	<15 years
Rural	A200	A200-003	14 - 18 years	Male	Child <18	Weekday	12	Yes	12	7 - 13 years	Female	Yes	Yes	Yes	No	1-4hts	Unchecked	Checked	Unchecked	Unchecked	Unchecked	1	Daily/almost daily	14	5 - 18 years	2018-08-21	Tuesday	2018-08-22	Checked	Unchecked	Unchecked	Checked		01	<18 years	<18 years	<15 years	<15 years
Rural	A200	A200-003	14 - 18 years	Male	Child <18	Weekday	13	No		14 - 18 years	Female	Yes	No	No	No	1-4hts	Unchecked	Checked	Unchecked	Unchecked	Unchecked	1	Daily/almost daily	14	5 - 18 years	2018-08-21	Tuesday	2018-08-22	Checked	Unchecked	Unchecked	Checked		01	<18 years	<18 years	<15 years	<15 years
Rural	A200	A200-003	14 - 18 years	Male	Child <18	Weekday	13	No		14 - 18 years	Female	Yes	No	No	No	1-4hts	Unchecked	Checked	Unchecked	Unchecked	Unchecked	1	Daily/almost daily	14	5 - 18 years	2018-08-21	Tuesday	2018-08-22	Checked	Unchecked	Unchecked	Checked		01	<18 years	<18 years	<15 years	<15 years
Rural	A200	A200-003	14 - 18 years	Male	Child <18	Weekday	13	No		14 - 18 years	Female	Yes	No	No	No	1-4hts	Unchecked	Checked	Unchecked	Unchecked	Unchecked	1	Daily/almost daily	14	5 - 18 years	2018-08-21	Tuesday	2018-08-22	Checked	Unchecked	Unchecked	Checked		01	<18 years	<18 years	<15 years	<15 years
Rural	A200	A200-003	14 - 18 years	Male	Child <18	Weekday	13	No		14 - 18 years	Female	Yes	No	No	No	1-4hts	Unchecked	Checked	Unchecked	Unchecked	Unchecked	1	Daily/almost daily	14	5 - 18 years	2018-08-21	Tuesday	2018-08-22	Checked	Unchecked	Unchecked	Checked		01	<18 years	<18 years	<15 years	<15 years
Rural	A200	A200-003	14 - 18 years	Male	Child <18	Weekday	13	No		14 - 18 years	Female	Yes	No	No	No	1-4hts	Unchecked	Checked	Unchecked	Unchecked	Unchecked	1	Daily/almost daily	14	5 - 18 years	2018-08-21	Tuesday	2018-08-22	Checked	Unchecked	Unchecked	Checked		01	<18 years	<18 years	<15 years	<15 years
Rural	A200	A200-003	14 - 18 years	Male	Child <18	Weekday	13	No		14 - 18 years	Female	Yes	No	No	No	1-4hts	Unchecked	Checked	Unchecked	Unchecked	Unchecked	1	Daily/almost daily	14	5 - 18 years	2018-08-21	Tuesday	2018-08-22	Checked	Unchecked	Unchecked	Checked		01	<18 years	<18 years	<15 years	<15 years
Rural	A200	A200-003	14 - 18 years	Male	Child <18	Weekday	13	No		14 - 18 years	Female	Yes	No	No	No	1-4hts	Unchecked	Checked	Unchecked	Unchecked	Unchecked	1	Daily/almost daily	14	5 - 18 years	2018-08-21	Tuesday	2018-08-22	Checked	Unchecked	Unchecked	Checked		01	<18 years	<18 years	<15 years	<15 years
Rural	A200	A200-003	14 - 18 years	Male	Child <18	Weekday	13	No		14 - 18 years	Female	Yes	No	No	No	1-4hts	Unchecked	Checked	Unchecked	Unchecked	Unchecked	1	Daily/almost daily	14	5 - 18 years	2018-08-21	Tuesday	2018-08-22	Checked	Unchecked	Unchecked	Checked		01	<18 years	<18 years	<15 years	<15 years
Rural	A200	A200-003	14 - 18 years	Male	Child <18	Weekday	13	No		14 - 18 years	Female	Yes	No	No	No	1-4hts	Unchecked	Checked	Unchecked	Unchecked	Unchecked	1	Daily/almost daily	14	5 - 18 years	2018-08-21	Tuesday	2018-08-22	Checked	Unchecked	Unchecked	Checked		01	<18 years	<18 years	<15 years	<15 years
Rural	A200	A200-003	14 - 18 years	Male	Child <18	Weekday	13	No		14 - 18 years	Female	Yes	No	No	No	1-4hts	Unchecked	Checked	Unchecked	Unchecked	Unchecked	1	Daily/almost daily	14	5 - 18 years	2018-08-21	Tuesday	2018-08-22	Checked	Unchecked	Unchecked	Checked		01	<18 years	<18 years	<15 years	<15 years
Rural	A200	A200-003	14 - 18 years	Male	Child <18	Weekday	13	No		14 - 18 years	Female	Yes	No	No	No	1-4hts	Unchecked	Checked	Unchecked	Unchecked	Unchecked	1	Daily/almost daily	14	5 - 18 years	2018-08-21	Tuesday	2018-08-22	Checked	Unchecked	Unchecked	Checked		01	<18 years	<18 years	<15 years	<15 years
Rural	A200	A200-003	14 - 18 years	Male	Child <18	Weekday	13	No		14 - 18 years	Female	Yes	No	No	No	1-4hts	Unchecked	Checked	Unchecked	Unchecked	Unchecked	1	Daily/almost daily	14	5 - 18 years	2018-08-21	Tuesday	2018-08-22	Checked	Unchecked	Unchecked	Checked		01	<18 years	<18 years	<15 years	<15 years
Rural	A200	A200-003	14 - 18 years	Male	Child <18	Weekday	13	No		14 - 18 years	Female	Yes	No	No	No	1-4hts	Unchecked	Checked	Unchecked	Unchecked	Unchecked	1	Daily/almost daily	14	5 - 18 years	2018-08-21	Tuesday	2018-08-22	Checked	Unchecked	Unchecked	Checked		01	<18 years	<18 years	<15 years	<15 years
Rural	A200	A200-003	14 - 18 years	Male	Child <18	Weekday	14	No		14 - 18 years	Male	Yes	No	No	No	1-4hts	Unchecked	Checked	Unchecked	Unchecked	Unchecked	1	Daily/almost daily	14	5 - 18 years	2018-08-21	Tuesday	2018-08-22	Checked	Unchecked	Checked	Unchecked		01	<18 years	<18 years	<15 years	<15 years
Rural	A200	A200-003	14 - 18 years	Male	Child <18	Weekday	14	No		14 - 18 years	Male	Yes	No	No	No	1-4hts	Unchecked	Checked	Unchecked	Unchecked	Unchecked	1	Daily/almost daily	14	5 - 18 years	2018-08-21	Tuesday	2018-08-22	Checked	Unchecked	Checked	Unchecked		01	<18 years	<18 years	<15 years	<15 years
Rural	A200	A200-003	14 - 18 years	Male	Child <18	Weekday	14	No		14 - 18 years	Male	Yes	No	No	No	1-4hts	Unchecked	Checked	Unchecked	Unchecked	Unchecked	1	Daily/almost daily	14	5 - 18 years	2018-08-21	Tuesday	2018-08-22	Checked	Unchecked	Checked	Unchecked		01	<18 years	<18 years	<15 years	<15 years
Rural	A200	A200-003	14 - 18 years	Male	Child <18	Weekday	14	No		14 - 18 years	Male	Yes	No	No	No	1-4hts	Unchecked	Checked	Unchecked	Unchecked	Unchecked	1	Daily/almost daily	14	5 - 18 years	2018-08-21	Tuesday	2018-08-22	Checked	Unchecked	Checked	Unchecked		01	<18 years	<18 years	<15 years	<15 years
Rural	A200	A200-003	14 - 18 years	Male	Child <18	Weekday	14	No		14 - 18 years	Male	Yes	No	No	No	1-4hts	Unchecked	Checked	Unchecked	Unchecked	Unchecked	1	Daily/almost daily	14	5 - 18 years	2018-08-21	Tuesday	2018-08-22	Checked	Unchecked	Checked	Unchecked		01	<18 years	<18 years	<15 years	<15 years
Rural	A200	A200-003	14 - 18 years	Male	Child <18	Weekday	14	No		14 - 18 years	Male	Yes	No	No	No	1-4hts	Unchecked	Checked	Unchecked	Unchecked	Unchecked	1	Daily/almost daily	14	5 - 18 years	2018-08-21	Tuesday	2018-08-22	Checked	Unchecked	Checked	Unchecked		01	<18 years	<18 years	<15 years	<15 years
Rural	A200	A200-003	14 - 18 years	Male	Child <18	Weekday	14	No		14 - 18 years	Male	Yes	No	No	No	1-4hts	Unchecked	Checked	Unchecked	Unchecked	Unchecked	1	Daily/almost daily	14	5 - 18 years	2018-08-21	Tuesday	2018-08-22	Checked	Unchecked	Checked	Unchecked		01	<18 years	<18 years	<15 years	<15 years
Rural	A200	A200-003	14 - 18 years	Male	Child <18	Weekday	14	No		14 - 18 years	Male	Yes	No	No	No	1-4hts	Unchecked	Checked	Unchecked	Unchecked	Unchecked	1	Daily/almost daily	14	5 - 18 years	2018-08-21	Tuesday	2018-08-22	Checked	Unchecked	Checked	Unchecked		01	<18 years	<18 years	<15 years	<15 years
Rural	A200	A200-003	14 - 18 years	Male	Child <18	Weekday	14	No		14 - 18 years	Male	Yes	No	No	No	1-4hts	Unchecked	Checked	Unchecked	Unchecked	Unchecked	1	Daily/almost daily	14	5 - 18 years	2018-08-21	Tuesday	2018-08-22	Checked	Unchecked	Checked	Unchecked		01	<18 years	<18 years	<15 years	<15 years
Rural	A200	A200-003	14 - 18 years	Male	Child <18	Weekday	14	No		14 - 18 years	Male	Yes	No	No	No	1-4hts	Unchecked	Checked	Unchecked	Unchecked	Unchecked	1	Daily/almost daily	14	5 - 18 years	2018-08-21	Tuesday	2018-08-22	Checked	Unchecked	Checked	Unchecked		01	<18 years	<18 years	<15 years	<15 years
Rural	A200	A200-003	14 - 18 years	Male	Child <18	Weekday	14	No		14 - 18 years	Male	Yes	No	No	No	1-4hts	Unchecked	Checked	Unchecked	Unchecked	Unchecked	1	Daily/almost daily	14	5 - 18 years	2018-08-21	Tuesday	2018-08-22	Checked	Unchecked	Checked	Unchecked		01	<18 years	<18 years	<15 years	<15 years
Rural	A200	A200-003	14 - 18 years	Male	Child <18	Weekday	14	No		14 - 18 years	Male	Yes	No	No	No	1-4hts	Unchecked	Checked	Unchecked	Unchecked	Unchecked	1	Daily/almost daily	14	5 - 18 years	2018-08-21	Tuesday	2018-08-22	Checked	Unchecked	Checked	Unchecked		01	<18 years	<18 years	<15 years	<15 years
Rural	A200	A200-003	14 - 18 years	Male	Child <18	Weekday	14	No		14 - 18 years	Male	Yes	No	No	No	1-4hts	Unchecked	Checked	Unchecked	Unchecked	Unchecked	1	Daily/almost daily	14	5 - 18 years	2018-08-21	Tuesday	2018-08-22	Checked	Unchecked	Checked	Unchecked		01	<18 years	<18 years	<15 years	<15 years
Rural	A200	A200-003	14 - 18 years	Male	Child <18	Weekday	14	No		14 - 18 years	Male	Yes	No	No	No	1-4hts	Unchecked	Checked	Unchecked	Unchecked	Unchecked	1	Daily/almost daily	14	5 - 18 years	2018-08-21	Tuesday	2018-08-22	Checked	Unchecked	Checked	Unchecked		01	<18 years	<18 years	<15 years	<15 years
Rural	A200	A200-003	14 - 18 years	Male	Child <18	Weekday	14	No		14 - 18 years	Male	Yes	No	No	No	1-4hts	Unchecked	Checked	Unchecked	Unchecked	Unchecked	1	Daily/almost daily	14	5 - 18 years	2018-08-21	Tuesday	2018-08-22	Checked	Unchecked	Checked	Unchecked		01	<18 years	<18 years	<15 years	<15 years
Rural	A200	A200-003	14 - 18 years	Male	Child <18	Weekday	14	No		14 - 18 years	Male	Yes	No	No	No	1-4hts	Unchecked	Checked	Unchecked	Unchecked	Unchecked	1	Daily/almost daily	14	5 - 18 years	2018-08-21	Tuesday	2018-08-22	Checked	Unchecked	Checked	Unchecked		01	<18 years	<18 years	<15 years	<15 years
Rural	A200	A200-003	14 - 18 years	Male	Child <18	Weekday	14	No		14 - 18 years	Male	Yes	No	No	No	1-4hts	Unchecked	Checked	Unchecked	Unchecked	Unchecked	1	Daily/almost daily	14	5 - 18 years	2018-08-21	Tuesday	2018-08-22	Checked	Unchecked	Checked	Unchecked		01	<18 years	<18 years	<15 years	<15 years
Rural	A200	A200-003	14 - 18 years	Male	Child <18	Weekday	14	No		14 - 18 years	Male	Yes	No	No	No	1-4hts	Unchecked	Checked	Unchecked	Unchecked	Unchecked	1	Daily/almost daily	14	5 - 18 years	2018-08-21	Tuesday	2018-08-22	Checked	Unchecked	Checked	Unchecked		01	<18 years	<18 years	<15 years	<15 years
Rural	A200	A200-003	14 - 18 years	Male	Child <18	Weekday	14	No		14 - 18 years	Male	Yes	No	No	No	1-4hts	Unchecked	Checked	Unchecked	Unchecked	Unchecked	1	Daily/almost daily	14	5 - 18 years	2018-08-21	Tuesday	2018-08-22	Checked	Unchecked	Checked	Unchecked		01	<18 years	<18 years	<15 years	<15 years
Rural	A200	A200-003	14 - 18 years	Male	Child <18	Weekday	14	No		14 - 18 years	Male	Yes	No	No	No	1-4hts	Unchecked	Checked	Unchecked	Unchecked	Unchecked	1	Daily/almost daily	14	5 - 18 years	2018-08-21	Tuesday	2018-08-22	Checked	Unchecked	Checked	Unchecked		01	<18 years	<18 years	<15 years	<15 years
Rural	A200	A200-003	14 - 18 years	Male	Child <18	Weekday	14	No		14 - 18 years	Male	Yes	No	No	No	1-4hts	Unchecked	Checked	Unchecked	Unchecked	Unchecked	1	Daily/almost daily	14	5 - 18 years	2018-08-21	Tuesday	2018-08-22	Checked	Unchecked	Checked	Unchecked		01	<18 years	<18 years	<15 years	<15 years
Rural	A200	A200-003	14 - 18 years	Male	Child <18	Weekday	14	No		14 - 18 years	Male	Yes	No	No	No	1-4hts	Unchecked	Checked	Unchecked	Unchecked	Unchecked	1	Daily/almost daily	14	5 - 18 years	2018-08-21	Tuesday	2018-08-22	Checked	Unchecked	Checked	Unchecked		01	<18 years	<18 years	<15 years	<15 years
Rural	A200	A200-003	14 - 18 years	Male	Child <18	Weekday	14	No		14 - 18 years	Male	Yes	No	No	No	1-4hts	Unchecked	Checked	Unchecked	Unchecked	Unchecked	1	Daily/almost daily	14	5 - 18 years	2018-08-21	Tuesday	2018-08-22	Checked	Unchecked	Checked	Unchecked		01	<18 years	<18 years	<15 years	<15 years
Rural	A200	A200-003	14 - 18 years	Male	Child <18	Weekday	14	No		14 - 18 years	Male	Yes	No	No	No	1-4hts	Unchecked	Checked	Unchecked	Unchecked	Unchecked	1	Daily/almost daily	14	5 - 18 years	2018-08-21	Tuesday	2018-08-22	Checked	Unchecked	Checked	Unchecked		01	<18 years	<18 years	<15 years	<15 years
Rural	A200	A200-003	14 - 18 years	Male	Child <18	Weekday	14	No		14 - 18 years	Male	Yes	No	No	No	1-4hts	Unchecked	Checked	Unchecked	Unchecked	Unchecked	1	Daily/almost daily	14	5 - 18 years	2018-08-21	Tuesday	2018-08-22	Checked	Unchecked	Checked	Unchecked		01	<18 years	<18 years	<15 years	<15 years
Rural	A200	A200-003	14 - 18 years	Male	Child <18	Weekday	14	No		14 - 18 years	Male	Yes	No	No	No	1-4hts	Unchecked	Checked	Unchecked	Unchecked	Unchecked	1	Daily/almost daily	14	5 - 18 years	2018-08-21	Tuesday	2018-08-22	Checked	Unchecked	Checked	Unchecked		01	<18 years	<18 years	<15 years	<15 years
Rural	A200	A200-003	14 - 18 years	Male	Child <18	Weekday	15	No		14 - 18 years	Male	Yes	No	No	No	1-4hts	Unchecked	Unchecked	Unchecked	Unchecked	Checked	1	Once or twice a week	14	5 - 18 years	2018-08-21	Tuesday	2018-08-22	Checked	Unchecked	Checked	Unchecked		01	<18 years	<18 years	<15 years	<15 years
Rural	A200	A200-003	14 - 18 years	Male	Child <18	Weekday	15	No		14 - 18 years	Male	Yes	No	No	No	1-4hts	Unchecked	Unchecked	Unchecked	Unchecked	Checked	1	Once or twice a week	14	5 - 18 years	2018-08-21	Tuesday	2018-08-22	Checked	Unchecked	Checked	Unchecked		01	<18 years	<18 years	<15 years	<15 years
Rural	A200	A200-003	14 - 18 years	Male	Child <18	Weekday	15	No		14 - 18 years	Male	Yes	No	No	No	1-4hts	Unchecked	Unchecked	Unchecked	Unchecked	Checked	1	Once or twice a week	14	5 - 18 years	2018-08-21	Tuesday	2018-08-22	Checked	Unchecked	Checked	Unchecked		01	<18 years	<18 years	<15 years	<15 years
Rural	A200	A200-003	14 - 18 years	Male	Child <18	Weekday	15	No		14 - 18 years	Male	Yes	No	No	No	1-4hts	Unchecked	Unchecked	Unchecked	Unchecked	Checked	1	Once or twice a week	14	5 - 18 years	2018-08-21	Tuesday	2018-08-22	Checked	Unchecked	Checked	Unchecked		01	<18 years	<18 years	<15 years	<15 years
Rural	A200	A200-003	14 - 18 years	Male	Child <18	Weekday	15	No		14 - 18 years	Male	Yes	No	No	No	1-4hts	Unchecked	Unchecked	Unchecked	Unchecked	Checked	1	Once or twice a week	14	5 - 18 years	2018-08-21	Tuesday	2018-08-22	Checked	Unchecked	Checked	Unchecked		01	<18 years	<18 years	<15 years	<15 years
Rural	A200	A200-003	14 - 18 years	Male	Child <18	Weekday	15	No		14 - 18 years	Male	Yes	No	No	No	1-4hts	Unchecked	Unchecked	Unchecked	Unchecked	Checked	1	Once or twice a week	14	5 - 18 years	2018-08-21	Tuesday	2018-08-22	Checked	Unchecked	Checked	Unchecked		01	<18 years	<18 years	<15 years	<15 years
Rural	A200	A200-003	14 - 18 years	Male	Child <18	Weekday	15	No		14 - 18 years	Male	Yes	No	No	No	1-4hts	Unchecked	Unchecked	Unchecked	Unchecked	Checked	1	Once or twice a week	14	5 - 18 years	2018-08-21	Tuesday	2018-08-22	Checked	Unchecked	Checked	Unchecked		01	<18 years	<18 years	<15 years	<15 years
Rural	A200	A200-003	14 - 18 years	Male	Child <18	Weekday	15	No		14 - 18 years	Male	Yes	No	No	No	1-4hts	Unchecked	Unchecked	Unchecked	Unchecked	Checked	1	Once or twice a week	14	5 - 18 years	2018-08-21	Tuesday	2018-08-22	Checked	Unchecked	Checked	Unchecked		01	<18 years	<18 years	<15 years	<15 years
Rural	A200	A200-003	14 - 18 years	Male	Child <18	Weekday	15	No		14 - 18 years	Male	Yes	No	No	No	1-4hts	Unchecked	Unchecked	Unchecked	Unchecked	Checked	1	Once or twice a week	14	5 - 18 years	2018-08-21	Tuesday	2018-08-22	Checked	Unchecked	Checked	Unchecked		01	<18 years	<18 years	<15 years	<15 years
Rural	A200	A200-003	14 - 18 years	Male	Child <18	Weekday	15	No		14 - 18 years	Male	Yes	No	No	No	1-4hts	Unchecked	Unchecked	Unchecked	Unchecked	Checked	1	Once or twice a week	14	5 - 18 years	2018-08-21	Tuesday	2018-08-22	Checked	Unchecked	Checked	Unchecked		01	<18 years	<18 years	<15 years	<15 years
Rural	A200	A200-003	14 - 18 years	Male	Child <18	Weekday	15	No		14 - 18 years	Male	Yes	No	No	No	1-4hts	Unchecked	Unchecked	Unchecked	Unchecked	Checked	1	Once or twice a week	14	5 - 18 years	2018-08-21	Tuesday	2018-08-22	Checked	Unchecked	Checked	Unchecked		01	<18 years	<18 years	<15 years	<15 years
Rural	A200	A200-003	14 - 18 years	Male	Child <18	Weekday	15	No		14 - 18 years	Male	Yes	No	No	No	1-4hts	Unchecked	Unchecked	Unchecked	Unchecked	Checked	1	Once or twice a week	14	5 - 18 years	2018-08-21	Tuesday	2018-08-22	Checked	Unchecked	Checked	Unchecked		01	<18 years	<18 years	<15 years	<15 years
Rural	A200	A200-003	14 - 18 years	Male	Child <18	Weekday	15	No		14 - 18 years	Male	Yes	No	No	No	1-4hts	Unchecked	Unchecked	Unchecked	Unchecked	Checked	1	Once or twice a week	14	5 - 18 years	2018-08-21	Tuesday	2018-08-22	Checked	Unchecked	Checked	Unchecked		01	<18 years	<18 years	<15 years	<15 years
Rural	A200	A200-003	14 - 18 years	Male	Child <18	Weekday	15	No		14 - 18 years	Male	Yes	No	No	No	1-4hts	Unchecked	Unchecked	Unchecked	Unchecked	Checked	1	Once or twice a week	14	5 - 18 years	2018-08-21	Tuesday	2018-08-22	Checked	Unchecked	Checked	Unchecked		01	<18 years	<18 years	<15 years	<15 years
Rural	A200	A200-003	14 - 18 years	Male	Child <18	Weekday	15	No		14 - 18 years	Male	Yes	No	No	No	1-4hts	Unchecked	Unchecked	Unchecked	Unchecked	Checked	1	Once or twice a week	14	5 - 18 years	2018-08-21	Tuesday	2018-08-22	Checked	Unchecked	Checked	Unchecked		01	<18 years	<18 years	<15 years	<15 years
Rural	A200	A200-003	14 - 18 years	Male	Child <18	Weekday	15	No		14 - 18 years	Male	Yes	No	No	No	1-4hts	Unchecked	Unchecked	Unchecked	Unchecked	Checked	1	Once or twice a week	14	5 - 18 years	2018-08-21	Tuesday	2018-08-22	Checked	Unchecked	Checked	Unchecked		01	<18 years	<18 years	<15 years	<15 years
Rural	A200	A200-003	14 - 18 years	Male	Child <18	Weekday	15	No		14 - 18 years	Male	Yes	No	No	No	1-4hts	Unchecked	Unchecked	Unchecked	Unchecked	Checked	1	Once or twice a week	14	5 - 18 years	2018-08-21	Tuesday	2018-08-22	Checked	Unchecked	Checked	Unchecked		01	<18 years	<18 years	<15 years	<15 years
Rural	A200	A200-003	14 - 18 years	Male	Child <18	Weekday	15	No		14 - 18 years	Male	Yes	No	No	No	1-4hts	Unchecked	Unchecked	Unchecked	Unchecked	Checked	1	Once or twice a week	14	5 - 18 years	2018-08-21	Tuesday	2018-08-22	Checked	Unchecked	Checked	Unchecked		01	<18 years	<18 years	<15 years	<15 years
Rural	A200	A200-003	14 - 18 years	Male	Child <18	Weekday	15	No		14 - 18 years	Male	Yes	No	No	No	1-4hts	Unchecked	Unchecked	Unchecked	Unchecked	Checked	1	Once or twice a week	14	5 - 18 years	2018-08-21	Tuesday	2018-08-22	Checked	Unchecked	Checked	Unchecked		01	<18 years	<18 years	<15 years	<15 years
Rural	A200	A200-003	14 - 18 years	Male	Child <18	Weekday	16	Yes	36	19 to 64 years	Male	No	Yes	Yes	No	1-4hts	Unchecked	Unchecked	Unchecked	Unchecked	Checked	1	Daily/almost daily	14	5 - 18 years	2018-08-21	Tuesday	2018-08-22	Checked	Unchecked	Checked	Unchecked		01	<18 years	<18 years	<15 years	<15 years
Rural	A200	A200-003	14 - 18 years	Male	Child <18	Weekday	17	No		19 to 64 years	Female	Yes	Yes	No	No	1-4hts	Unchecked	Checked	Unchecked	Unchecked	Unchecked	1	Daily/almost daily	14	5 - 18 years	2018-08-21	Tuesday	2018-08-22	Checked	Unchecked	Unchecked	Checked		01	<18 years	<18 years	<15 years	<15 years
Rural	A200	A200-003	14 - 18 years	Male	Child <18	Weekday	18	No		19 to 64 years	Male	Yes	Yes	No	No	1-4hts	Unchecked	Checked	Unchecked	Unchecked	Unchecked	1	Daily/almost daily	14	5 - 18 years	2018-08-21	Tuesday	2018-08-22	Checked	Unchecked	Checked	Unchecked		01	<18 years	<18 years	<15 years	<15 years
Rural	A200	A200-004	7 - 13 years	Female	Child <18	Weekday	1	Yes	10	7 - 13 years	Female	Yes	Yes	Yes	No	1-4hts	Unchecked	Checked	Unchecked	Unchecked	Unchecked	1	Daily/almost daily	9	5 - 18 years	2018-08-21	Tuesday	2018-08-22	Unchecked	Checked	Unchecked	Checked	A200-001	01	<18 years	<18 years	<15 years	<15 years
Rural	A200	A200-004	7 - 13 years	Female	Child <18	Weekday	2	Yes	10	7 - 13 years	Female	Yes	Yes	Yes	No	1-4hts	Unchecked	Checked	Unchecked	Unchecked	Unchecked	1	Daily/almost daily	9	5 - 18 years	2018-08-21	Tuesday	2018-08-22	Unchecked	Checked	Unchecked	Checked	A200-001	01	<18 years	<18 years	<15 years	<15 years
Rural	A200	A200-004	7 - 13 years	Female	Child <18	Weekday	3	Yes	9	7 - 13 years	Male	Yes	Yes	Yes	No	1-4hts	Unchecked	Checked	Unchecked	Unchecked	Unchecked	1	Daily/almost daily	9	5 - 18 years	2018-08-21	Tuesday	2018-08-22	Unchecked	Checked	Checked	Unchecked	A200-001	01	<18 years	<18 years	<15 years	<15 years
Rural	A200	A200-004	7 - 13 years	Female	Child <18	Weekday	4	Yes	10	7 - 13 years	Female	Yes	Yes	Yes	No	1-4hts	Unchecked	Checked	Unchecked	Unchecked	Unchecked	1	Daily/almost daily	9	5 - 18 years	2018-08-21	Tuesday	2018-08-22	Unchecked	Checked	Unchecked	Checked	A200-001	01	<18 years	<18 years	<15 years	<15 years
Rural	A200	A200-004	7 - 13 years	Female	Child <18	Weekday	5	Yes	10	7 - 13 years	Male	Yes	Yes	Yes	No	1-4hts	Unchecked	Checked	Unchecked	Unchecked	Unchecked	1	Daily/almost daily	9	5 - 18 years	2018-08-21	Tuesday	2018-08-22	Unchecked	Checked	Checked	Unchecked	A200-001	01	<18 years	<18 years	<15 years	<15 years
Rural	A200	A200-004	7 - 13 years	Female	Child <18	Weekday	6	No		7 - 13 years	Male	Yes	No	No	No	1-4hts	Unchecked	Checked	Unchecked	Unchecked	Unchecked	1	Daily/almost daily	9	5 - 18 years	2018-08-21	Tuesday	2018-08-22	Unchecked	Checked	Checked	Unchecked	A200-001	01	<18 years	<18 years	<15 years	<15 years
Rural	A200	A200-004	7 - 13 years	Female	Child <18	Weekday	6	No		7 - 13 years	Male	Yes	No	No	No	1-4hts	Unchecked	Checked	Unchecked	Unchecked	Unchecked	1	Daily/almost daily	9	5 - 18 years	2018-08-21	Tuesday	2018-08-22	Unchecked	Checked	Checked	Unchecked	A200-001	01	<18 years	<18 years	<15 years	<15 years
Rural	A200	A200-004	7 - 13 years	Female	Child <18	Weekday	6	No		7 - 13 years	Male	Yes	No	No	No	1-4hts	Unchecked	Checked	Unchecked	Unchecked	Unchecked	1	Daily/almost daily	9	5 - 18 years	2018-08-21	Tuesday	2018-08-22	Unchecked	Checked	Checked	Unchecked	A200-001	01	<18 years	<18 years	<15 years	<15 years
Rural	A200	A200-004	7 - 13 years	Female	Child <18	Weekday	6	No		7 - 13 years	Male	Yes	No	No	No	1-4hts	Unchecked	Checked	Unchecked	Unchecked	Unchecked	1	Daily/almost daily	9	5 - 18 years	2018-08-21	Tuesday	2018-08-22	Unchecked	Checked	Checked	Unchecked	A200-001	01	<18 years	<18 years	<15 years	<15 years
Rural	A200	A200-004	7 - 13 years	Female	Child <18	Weekday	6	No		7 - 13 years	Male	Yes	No	No	No	1-4hts	Unchecked	Checked	Unchecked	Unchecked	Unchecked	1	Daily/almost daily	9	5 - 18 years	2018-08-21	Tuesday	2018-08-22	Unchecked	Checked	Checked	Unchecked	A200-001	01	<18 years	<18 years	<15 years	<15 years
Rural	A200	A200-004	7 - 13 years	Female	Child <18	Weekday	6	No		7 - 13 years	Male	Yes	No	No	No	1-4hts	Unchecked	Checked	Unchecked	Unchecked	Unchecked	1	Daily/almost daily	9	5 - 18 years	2018-08-21	Tuesday	2018-08-22	Unchecked	Checked	Checked	Unchecked	A200-001	01	<18 years	<18 years	<15 years	<15 years
Rural	A200	A200-004	7 - 13 years	Female	Child <18	Weekday	6	No		7 - 13 years	Male	Yes	No	No	No	1-4hts	Unchecked	Checked	Unchecked	Unchecked	Unchecked	1	Daily/almost daily	9	5 - 18 years	2018-08-21	Tuesday	2018-08-22	Unchecked	Checked	Checked	Unchecked	A200-001	01	<18 years	<18 years	<15 years	<15 years
Rural	A200	A200-004	7 - 13 years	Female	Child <18	Weekday	6	No		7 - 13 years	Male	Yes	No	No	No	1-4hts	Unchecked	Checked	Unchecked	Unchecked	Unchecked	1	Daily/almost daily	9	5 - 18 years	2018-08-21	Tuesday	2018-08-22	Unchecked	Checked	Checked	Unchecked	A200-001	01	<18 years	<18 years	<15 years	<15 years
Rural	A200	A200-004	7 - 13 years	Female	Child <18	Weekday	6	No		7 - 13 years	Male	Yes	No	No	No	1-4hts	Unchecked	Checked	Unchecked	Unchecked	Unchecked	1	Daily/almost daily	9	5 - 18 years	2018-08-21	Tuesday	2018-08-22	Unchecked	Checked	Checked	Unchecked	A200-001	01	<18 years	<18 years	<15 years	<15 years
Rural	A200	A200-004	7 - 13 years	Female	Child <18	Weekday	6	No		7 - 13 years	Male	Yes	No	No	No	1-4hts	Unchecked	Checked	Unchecked	Unchecked	Unchecked	1	Daily/almost daily	9	5 - 18 years	2018-08-21	Tuesday	2018-08-22	Unchecked	Checked	Checked	Unchecked	A200-001	01	<18 years	<18 years	<15 years	<15 years
Rural	A200	A200-004	7 - 13 years	Female	Child <18	Weekday	6	No		7 - 13 years	Male	Yes	No	No	No	1-4hts	Unchecked	Checked	Unchecked	Unchecked	Unchecked	1	Daily/almost daily	9	5 - 18 years	2018-08-21	Tuesday	2018-08-22	Unchecked	Checked	Checked	Unchecked	A200-001	01	<18 years	<18 years	<15 years	<15 years
Rural	A200	A200-004	7 - 13 years	Female	Child <18	Weekday	6	No		7 - 13 years	Male	Yes	No	No	No	1-4hts	Unchecked	Checked	Unchecked	Unchecked	Unchecked	1	Daily/almost daily	9	5 - 18 years	2018-08-21	Tuesday	2018-08-22	Unchecked	Checked	Checked	Unchecked	A200-001	01	<18 years	<18 years	<15 years	<15 years
Rural	A200	A200-004	7 - 13 years	Female	Child <18	Weekday	6	No		7 - 13 years	Male	Yes	No	No	No	1-4hts	Unchecked	Checked	Unchecked	Unchecked	Unchecked	1	Daily/almost daily	9	5 - 18 years	2018-08-21	Tuesday	2018-08-22	Unchecked	Checked	Checked	Unchecked	A200-001	01	<18 years	<18 years	<15 years	<15 years
Rural	A200	A200-004	7 - 13 years	Female	Child <18	Weekday	6	No		7 - 13 years	Male	Yes	No	No	No	1-4hts	Unchecked	Checked	Unchecked	Unchecked	Unchecked	1	Daily/almost daily	9	5 - 18 years	2018-08-21	Tuesday	2018-08-22	Unchecked	Checked	Checked	Unchecked	A200-001	01	<18 years	<18 years	<15 years	<15 years
Rural	A200	A200-004	7 - 13 years	Female	Child <18	Weekday	6	No		7 - 13 years	Male	Yes	No	No	No	1-4hts	Unchecked	Checked	Unchecked	Unchecked	Unchecked	1	Daily/almost daily	9	5 - 18 years	2018-08-21	Tuesday	2018-08-22	Unchecked	Checked	Checked	Unchecked	A200-001	01	<18 years	<18 years	<15 years	<15 years
Rural	A200	A200-004	7 - 13 years	Female	Child <18	Weekday	6	No		7 - 13 years	Male	Yes	No	No	No	1-4hts	Unchecked	Checked	Unchecked	Unchecked	Unchecked	1	Daily/almost daily	9	5 - 18 years	2018-08-21	Tuesday	2018-08-22	Unchecked	Checked	Checked	Unchecked	A200-001	01	<18 years	<18 years	<15 years	<15 years
Rural	A200	A200-004	7 - 13 years	Female	Child <18	Weekday	7	No		7 - 13 years	Female	Yes	Yes	No	No	1-4hts	Unchecked	Checked	Unchecked	Unchecked	Unchecked	1	Daily/almost daily	9	5 - 18 years	2018-08-21	Tuesday	2018-08-22	Unchecked	Checked	Unchecked	Checked	A200-001	01	<18 years	<18 years	<15 years	<15 years
Rural	A200	A200-004	7 - 13 years	Female	Child <18	Weekday	7	No		7 - 13 years	Female	Yes	Yes	No	No	1-4hts	Unchecked	Checked	Unchecked	Unchecked	Unchecked	1	Daily/almost daily	9	5 - 18 years	2018-08-21	Tuesday	2018-08-22	Unchecked	Checked	Unchecked	Checked	A200-001	01	<18 years	<18 years	<15 years	<15 years
Rural	A200	A200-004	7 - 13 years	Female	Child <18	Weekday	7	No		7 - 13 years	Female	Yes	Yes	No	No	1-4hts	Unchecked	Checked	Unchecked	Unchecked	Unchecked	1	Daily/almost daily	9	5 - 18 years	2018-08-21	Tuesday	2018-08-22	Unchecked	Checked	Unchecked	Checked	A200-001	01	<18 years	<18 years	<15 years	<15 years
Rural	A200	A200-004	7 - 13 years	Female	Child <18	Weekday	7	No		7 - 13 years	Female	Yes	Yes	No	No	1-4hts	Unchecked	Checked	Unchecked	Unchecked	Unchecked	1	Daily/almost daily	9	5 - 18 years	2018-08-21	Tuesday	2018-08-22	Unchecked	Checked	Unchecked	Checked	A200-001	01	<18 years	<18 years	<15 years	<15 years
Rural	A200	A200-004	7 - 13 years	Female	Child <18	Weekday	7	No		7 - 13 years	Female	Yes	Yes	No	No	1-4hts	Unchecked	Checked	Unchecked	Unchecked	Unchecked	1	Daily/almost daily	9	5 - 18 years	2018-08-21	Tuesday	2018-08-22	Unchecked	Checked	Unchecked	Checked	A200-001	01	<18 years	<18 years	<15 years	<15 years
Rural	A200	A200-004	7 - 13 years	Female	Child <18	Weekday	7	No		7 - 13 years	Female	Yes	Yes	No	No	1-4hts	Unchecked	Checked	Unchecked	Unchecked	Unchecked	1	Daily/almost daily	9	5 - 18 years	2018-08-21	Tuesday	2018-08-22	Unchecked	Checked	Unchecked	Checked	A200-001	01	<18 years	<18 years	<15 years	<15 years
Rural	A200	A200-004	7 - 13 years	Female	Child <18	Weekday	7	No		7 - 13 years	Female	Yes	Yes	No	No	1-4hts	Unchecked	Checked	Unchecked	Unchecked	Unchecked	1	Daily/almost daily	9	5 - 18 years	2018-08-21	Tuesday	2018-08-22	Unchecked	Checked	Unchecked	Checked	A200-001	01	<18 years	<18 years	<15 years	<15 years
Rural	A200	A200-004	7 - 13 years	Female	Child <18	Weekday	7	No		7 - 13 years	Female	Yes	Yes	No	No	1-4hts	Unchecked	Checked	Unchecked	Unchecked	Unchecked	1	Daily/almost daily	9	5 - 18 years	2018-08-21	Tuesday	2018-08-22	Unchecked	Checked	Unchecked	Checked	A200-001	01	<18 years	<18 years	<15 years	<15 years
Rural	A200	A200-004	7 - 13 years	Female	Child <18	Weekday	7	No		7 - 13 years	Female	Yes	Yes	No	No	1-4hts	Unchecked	Checked	Unchecked	Unchecked	Unchecked	1	Daily/almost daily	9	5 - 18 years	2018-08-21	Tuesday	2018-08-22	Unchecked	Checked	Unchecked	Checked	A200-001	01	<18 years	<18 years	<15 years	<15 years
Rural	A200	A200-004	7 - 13 years	Female	Child <18	Weekday	7	No		7 - 13 years	Female	Yes	Yes	No	No	1-4hts	Unchecked	Checked	Unchecked	Unchecked	Unchecked	1	Daily/almost daily	9	5 - 18 years	2018-08-21	Tuesday	2018-08-22	Unchecked	Checked	Unchecked	Checked	A200-001	01	<18 years	<18 years	<15 years	<15 years
Rural	A200	A200-004	7 - 13 years	Female	Child <18	Weekday	7	No		7 - 13 years	Female	Yes	Yes	No	No	1-4hts	Unchecked	Checked	Unchecked	Unchecked	Unchecked	1	Daily/almost daily	9	5 - 18 years	2018-08-21	Tuesday	2018-08-22	Unchecked	Checked	Unchecked	Checked	A200-001	01	<18 years	<18 years	<15 years	<15 years
Rural	A200	A200-004	7 - 13 years	Female	Child <18	Weekday	7	No		7 - 13 years	Female	Yes	Yes	No	No	1-4hts	Unchecked	Checked	Unchecked	Unchecked	Unchecked	1	Daily/almost daily	9	5 - 18 years	2018-08-21	Tuesday	2018-08-22	Unchecked	Checked	Unchecked	Checked	A200-001	01	<18 years	<18 years	<15 years	<15 years
Rural	A200	A200-004	7 - 13 years	Female	Child <18	Weekday	7	No		7 - 13 years	Female	Yes	Yes	No	No	1-4hts	Unchecked	Checked	Unchecked	Unchecked	Unchecked	1	Daily/almost daily	9	5 - 18 years	2018-08-21	Tuesday	2018-08-22	Unchecked	Checked	Unchecked	Checked	A200-001	01	<18 years	<18 years	<15 years	<15 years
Rural	A200	A200-004	7 - 13 years	Female	Child <18	Weekday	7	No		7 - 13 years	Female	Yes	Yes	No	No	1-4hts	Unchecked	Checked	Unchecked	Unchecked	Unchecked	1	Daily/almost daily	9	5 - 18 years	2018-08-21	Tuesday	2018-08-22	Unchecked	Checked	Unchecked	Checked	A200-001	01	<18 years	<18 years	<15 years	<15 years
Rural	A200	A200-004	7 - 13 years	Female	Child <18	Weekday	7	No		7 - 13 years	Female	Yes	Yes	No	No	1-4hts	Unchecked	Checked	Unchecked	Unchecked	Unchecked	1	Daily/almost daily	9	5 - 18 years	2018-08-21	Tuesday	2018-08-22	Unchecked	Checked	Unchecked	Checked	A200-001	01	<18 years	<18 years	<15 years	<15 years
Rural	A200	A200-004	7 - 13 years	Female	Child <18	Weekday	7	No		7 - 13 years	Female	Yes	Yes	No	No	1-4hts	Unchecked	Checked	Unchecked	Unchecked	Unchecked	1	Daily/almost daily	9	5 - 18 years	2018-08-21	Tuesday	2018-08-22	Unchecked	Checked	Unchecked	Checked	A200-001	01	<18 years	<18 years	<15 years	<15 years
Rural	A200	A200-004	7 - 13 years	Female	Child <18	Weekday	7	No		7 - 13 years	Female	Yes	Yes	No	No	1-4hts	Unchecked	Checked	Unchecked	Unchecked	Unchecked	1	Daily/almost daily	9	5 - 18 years	2018-08-21	Tuesday	2018-08-22	Unchecked	Checked	Unchecked	Checked	A200-001	01	<18 years	<18 years	<15 years	<15 years
Rural	A200	A200-004	7 - 13 years	Female	Child <18	Weekday	7	No		7 - 13 years	Female	Yes	Yes	No	No	1-4hts	Unchecked	Checked	Unchecked	Unchecked	Unchecked	1	Daily/almost daily	9	5 - 18 years	2018-08-21	Tuesday	2018-08-22	Unchecked	Checked	Unchecked	Checked	A200-001	01	<18 years	<18 years	<15 years	<15 years
Rural	A200	A200-004	7 - 13 years	Female	Child <18	Weekday	7	No		7 - 13 years	Female	Yes	Yes	No	No	1-4hts	Unchecked	Checked	Unchecked	Unchecked	Unchecked	1	Daily/almost daily	9	5 - 18 years	2018-08-21	Tuesday	2018-08-22	Unchecked	Checked	Unchecked	Checked	A200-001	01	<18 years	<18 years	<15 years	<15 years
Rural	A200	A200-004	7 - 13 years	Female	Child <18	Weekday	7	No		7 - 13 years	Female	Yes	Yes	No	No	1-4hts	Unchecked	Checked	Unchecked	Unchecked	Unchecked	1	Daily/almost daily	9	5 - 18 years	2018-08-21	Tuesday	2018-08-22	Unchecked	Checked	Unchecked	Checked	A200-001	01	<18 years	<18 years	<15 years	<15 years
Rural	A200	A200-004	7 - 13 years	Female	Child <18	Weekday	7	No		7 - 13 years	Female	Yes	Yes	No	No	1-4hts	Unchecked	Checked	Unchecked	Unchecked	Unchecked	1	Daily/almost daily	9	5 - 18 years	2018-08-21	Tuesday	2018-08-22	Unchecked	Checked	Unchecked	Checked	A200-001	01	<18 years	<18 years	<15 years	<15 years
Rural	A200	A200-004	7 - 13 years	Female	Child <18	Weekday	7	No		7 - 13 years	Female	Yes	Yes	No	No	1-4hts	Unchecked	Checked	Unchecked	Unchecked	Unchecked	1	Daily/almost daily	9	5 - 18 years	2018-08-21	Tuesday	2018-08-22	Unchecked	Checked	Unchecked	Checked	A200-001	01	<18 years	<18 years	<15 years	<15 years
Rural	A200	A200-004	7 - 13 years	Female	Child <18	Weekday	7	No		7 - 13 years	Female	Yes	Yes	No	No	1-4hts	Unchecked	Checked	Unchecked	Unchecked	Unchecked	1	Daily/almost daily	9	5 - 18 years	2018-08-21	Tuesday	2018-08-22	Unchecked	Checked	Unchecked	Checked	A200-001	01	<18 years	<18 years	<15 years	<15 years
Rural	A200	A200-004	7 - 13 years	Female	Child <18	Weekday	7	No		7 - 13 years	Female	Yes	Yes	No	No	1-4hts	Unchecked	Checked	Unchecked	Unchecked	Unchecked	1	Daily/almost daily	9	5 - 18 years	2018-08-21	Tuesday	2018-08-22	Unchecked	Checked	Unchecked	Checked	A200-001	01	<18 years	<18 years	<15 years	<15 years
Rural	A200	A200-004	7 - 13 years	Female	Child <18	Weekday	7	No		7 - 13 years	Female	Yes	Yes	No	No	1-4hts	Unchecked	Checked	Unchecked	Unchecked	Unchecked	1	Daily/almost daily	9	5 - 18 years	2018-08-21	Tuesday	2018-08-22	Unchecked	Checked	Unchecked	Checked	A200-001	01	<18 years	<18 years	<15 years	<15 years
Rural	A200	A200-004	7 - 13 years	Female	Child <18	Weekday	7	No		7 - 13 years	Female	Yes	Yes	No	No	1-4hts	Unchecked	Checked	Unchecked	Unchecked	Unchecked	1	Daily/almost daily	9	5 - 18 years	2018-08-21	Tuesday	2018-08-22	Unchecked	Checked	Unchecked	Checked	A200-001	01	<18 years	<18 years	<15 years	<15 years
Rural	A200	A200-004	7 - 13 years	Female	Child <18	Weekday	7	No		7 - 13 years	Female	Yes	Yes	No	No	1-4hts	Unchecked	Checked	Unchecked	Unchecked	Unchecked	1	Daily/almost daily	9	5 - 18 years	2018-08-21	Tuesday	2018-08-22	Unchecked	Checked	Unchecked	Checked	A200-001	01	<18 years	<18 years	<15 years	<15 years
Rural	A200	A200-004	7 - 13 years	Female	Child <18	Weekday	7	No		7 - 13 years	Female	Yes	Yes	No	No	1-4hts	Unchecked	Checked	Unchecked	Unchecked	Unchecked	1	Daily/almost daily	9	5 - 18 years	2018-08-21	Tuesday	2018-08-22	Unchecked	Checked	Unchecked	Checked	A200-001	01	<18 years	<18 years	<15 years	<15 years
Rural	A200	A200-004	7 - 13 years	Female	Child <18	Weekday	7	No		7 - 13 years	Female	Yes	Yes	No	No	1-4hts	Unchecked	Checked	Unchecked	Unchecked	Unchecked	1	Daily/almost daily	9	5 - 18 years	2018-08-21	Tuesday	2018-08-22	Unchecked	Checked	Unchecked	Checked	A200-001	01	<18 years	<18 years	<15 years	<15 years
Rural	A200	A200-004	7 - 13 years	Female	Child <18	Weekday	7	No		7 - 13 years	Female	Yes	Yes	No	No	1-4hts	Unchecked	Checked	Unchecked	Unchecked	Unchecked	1	Daily/almost daily	9	5 - 18 years	2018-08-21	Tuesday	2018-08-22	Unchecked	Checked	Unchecked	Checked	A200-001	01	<18 years	<18 years	<15 years	<15 years
Rural	A200	A200-004	7 - 13 years	Female	Child <18	Weekday	7	No		7 - 13 years	Female	Yes	Yes	No	No	1-4hts	Unchecked	Checked	Unchecked	Unchecked	Unchecked	1	Daily/almost daily	9	5 - 18 years	2018-08-21	Tuesday	2018-08-22	Unchecked	Checked	Unchecked	Checked	A200-001	01	<18 years	<18 years	<15 years	<15 years
Rural	A200	A200-004	7 - 13 years	Female	Child <18	Weekday	7	No		7 - 13 years	Female	Yes	Yes	No	No	1-4hts	Unchecked	Checked	Unchecked	Unchecked	Unchecked	1	Daily/almost daily	9	5 - 18 years	2018-08-21	Tuesday	2018-08-22	Unchecked	Checked	Unchecked	Checked	A200-001	01	<18 years	<18 years	<15 years	<15 years
Rural	A200	A200-004	7 - 13 years	Female	Child <18	Weekday	7	No		7 - 13 years	Female	Yes	Yes	No	No	1-4hts	Unchecked	Checked	Unchecked	Unchecked	Unchecked	1	Daily/almost daily	9	5 - 18 years	2018-08-21	Tuesday	2018-08-22	Unchecked	Checked	Unchecked	Checked	A200-001	01	<18 years	<18 years	<15 years	<15 years
Rural	A200	A200-004	7 - 13 years	Female	Child <18	Weekday	7	No		7 - 13 years	Female	Yes	Yes	No	No	1-4hts	Unchecked	Checked	Unchecked	Unchecked	Unchecked	1	Daily/almost daily	9	5 - 18 years	2018-08-21	Tuesday	2018-08-22	Unchecked	Checked	Unchecked	Checked	A200-001	01	<18 years	<18 years	<15 years	<15 years
Rural	A200	A200-004	7 - 13 years	Female	Child <18	Weekday	7	No		7 - 13 years	Female	Yes	Yes	No	No	1-4hts	Unchecked	Checked	Unchecked	Unchecked	Unchecked	1	Daily/almost daily	9	5 - 18 years	2018-08-21	Tuesday	2018-08-22	Unchecked	Checked	Unchecked	Checked	A200-001	01	<18 years	<18 years	<15 years	<15 years
Rural	A200	A200-004	7 - 13 years	Female	Child <18	Weekday	7	No		7 - 13 years	Female	Yes	Yes	No	No	1-4hts	Unchecked	Checked	Unchecked	Unchecked	Unchecked	1	Daily/almost daily	9	5 - 18 years	2018-08-21	Tuesday	2018-08-22	Unchecked	Checked	Unchecked	Checked	A200-001	01	<18 years	<18 years	<15 years	<15 years
Rural	A200	A200-004	7 - 13 years	Female	Child <18	Weekday	7	No		7 - 13 years	Female	Yes	Yes	No	No	1-4hts	Unchecked	Checked	Unchecked	Unchecked	Unchecked	1	Daily/almost daily	9	5 - 18 years	2018-08-21	Tuesday	2018-08-22	Unchecked	Checked	Unchecked	Checked	A200-001	01	<18 years	<18 years	<15 years	<15 years
Rural	A200	A200-004	7 - 13 years	Female	Child <18	Weekday	7	No		7 - 13 years	Female	Yes	Yes	No	No	1-4hts	Unchecked	Checked	Unchecked	Unchecked	Unchecked	1	Daily/almost daily	9	5 - 18 years	2018-08-21	Tuesday	2018-08-22	Unchecked	Checked	Unchecked	Checked	A200-001	01	<18 years	<18 years	<15 years	<15 years
Rural	A200	A200-004	7 - 13 years	Female	Child <18	Weekday	7	No		7 - 13 years	Female	Yes	Yes	No	No	1-4hts	Unchecked	Checked	Unchecked	Unchecked	Unchecked	1	Daily/almost daily	9	5 - 18 years	2018-08-21	Tuesday	2018-08-22	Unchecked	Checked	Unchecked	Checked	A200-001	01	<18 years	<18 years	<15 years	<15 years
Rural	A200	A200-004	7 - 13 years	Female	Child <18	Weekday	7	No		7 - 13 years	Female	Yes	Yes	No	No	1-4hts	Unchecked	Checked	Unchecked	Unchecked	Unchecked	1	Daily/almost daily	9	5 - 18 years	2018-08-21	Tuesday	2018-08-22	Unchecked	Checked	Unchecked	Checked	A200-001	01	<18 years	<18 years	<15 years	<15 years
Rural	A200	A200-004	7 - 13 years	Female	Child <18	Weekday	7	No		7 - 13 years	Female	Yes	Yes	No	No	1-4hts	Unchecked	Checked	Unchecked	Unchecked	Unchecked	1	Daily/almost daily	9	5 - 18 years	2018-08-21	Tuesday	2018-08-22	Unchecked	Checked	Unchecked	Checked	A200-001	01	<18 years	<18 years	<15 years	<15 years
Rural	A200	A200-004	7 - 13 years	Female	Child <18	Weekday	7	No		7 - 13 years	Female	Yes	Yes	No	No	1-4hts	Unchecked	Checked	Unchecked	Unchecked	Unchecked	1	Daily/almost daily	9	5 - 18 years	2018-08-21	Tuesday	2018-08-22	Unchecked	Checked	Unchecked	Checked	A200-001	01	<18 years	<18 years	<15 years	<15 years
Rural	A200	A200-004	7 - 13 years	Female	Child <18	Weekday	7	No		7 - 13 years	Female	Yes	Yes	No	No	1-4hts	Unchecked	Checked	Unchecked	Unchecked	Unchecked	1	Daily/almost daily	9	5 - 18 years	2018-08-21	Tuesday	2018-08-22	Unchecked	Checked	Unchecked	Checked	A200-001	01	<18 years	<18 years	<15 years	<15 years
Rural	A200	A200-004	7 - 13 years	Female	Child <18	Weekday	7	No		7 - 13 years	Female	Yes	Yes	No	No	1-4hts	Unchecked	Checked	Unchecked	Unchecked	Unchecked	1	Daily/almost daily	9	5 - 18 years	2018-08-21	Tuesday	2018-08-22	Unchecked	Checked	Unchecked	Checked	A200-001	01	<18 years	<18 years	<15 years	<15 years
Rural	A200	A200-004	7 - 13 years	Female	Child <18	Weekday	7	No		7 - 13 years	Female	Yes	Yes	No	No	1-4hts	Unchecked	Checked	Unchecked	Unchecked	Unchecked	1	Daily/almost daily	9	5 - 18 years	2018-08-21	Tuesday	2018-08-22	Unchecked	Checked	Unchecked	Checked	A200-001	01	<18 years	<18 years	<15 years	<15 years
Rural	A200	A200-004	7 - 13 years	Female	Child <18	Weekday	7	No		7 - 13 years	Female	Yes	Yes	No	No	1-4hts	Unchecked	Checked	Unchecked	Unchecked	Unchecked	1	Daily/almost daily	9	5 - 18 years	2018-08-21	Tuesday	2018-08-22	Unchecked	Checked	Unchecked	Checked	A200-001	01	<18 years	<18 years	<15 years	<15 years
Rural	A200	A200-004	7 - 13 years	Female	Child <18	Weekday	7	No		7 - 13 years	Female	Yes	Yes	No	No	1-4hts	Unchecked	Checked	Unchecked	Unchecked	Unchecked	1	Daily/almost daily	9	5 - 18 years	2018-08-21	Tuesday	2018-08-22	Unchecked	Checked	Unchecked	Checked	A200-001	01	<18 years	<18 years	<15 years	<15 years
Rural	A200	A200-004	7 - 13 years	Female	Child <18	Weekday	7	No		7 - 13 years	Female	Yes	Yes	No	No	1-4hts	Unchecked	Checked	Unchecked	Unchecked	Unchecked	1	Daily/almost daily	9	5 - 18 years	2018-08-21	Tuesday	2018-08-22	Unchecked	Checked	Unchecked	Checked	A200-001	01	<18 years	<18 years	<15 years	<15 years
Rural	A200	A200-004	7 - 13 years	Female	Child <18	Weekday	7	No		7 - 13 years	Female	Yes	Yes	No	No	1-4hts	Unchecked	Checked	Unchecked	Unchecked	Unchecked	1	Daily/almost daily	9	5 - 18 years	2018-08-21	Tuesday	2018-08-22	Unchecked	Checked	Unchecked	Checked	A200-001	01	<18 years	<18 years	<15 years	<15 years
Rural	A200	A200-004	7 - 13 years	Female	Child <18	Weekday	7	No		7 - 13 years	Female	Yes	Yes	No	No	1-4hts	Unchecked	Checked	Unchecked	Unchecked	Unchecked	1	Daily/almost daily	9	5 - 18 years	2018-08-21	Tuesday	2018-08-22	Unchecked	Checked	Unchecked	Checked	A200-001	01	<18 years	<18 years	<15 years	<15 years
Rural	A200	A200-004	7 - 13 years	Female	Child <18	Weekday	7	No		7 - 13 years	Female	Yes	Yes	No	No	1-4hts	Unchecked	Checked	Unchecked	Unchecked	Unchecked	1	Daily/almost daily	9	5 - 18 years	2018-08-21	Tuesday	2018-08-22	Unchecked	Checked	Unchecked	Checked	A200-001	01	<18 years	<18 years	<15 years	<15 years
Rural	A200	A200-004	7 - 13 years	Female	Child <18	Weekday	7	No		7 - 13 years	Female	Yes	Yes	No	No	1-4hts	Unchecked	Checked	Unchecked	Unchecked	Unchecked	1	Daily/almost daily	9	5 - 18 years	2018-08-21	Tuesday	2018-08-22	Unchecked	Checked	Unchecked	Checked	A200-001	01	<18 years	<18 years	<15 years	<15 years
Rural	A200	A200-004	7 - 13 years	Female	Child <18	Weekday	7	No		7 - 13 years	Female	Yes	Yes	No	No	1-4hts	Unchecked	Checked	Unchecked	Unchecked	Unchecked	1	Daily/almost daily	9	5 - 18 years	2018-08-21	Tuesday	2018-08-22	Unchecked	Checked	Unchecked	Checked	A200-001	01	<18 years	<18 years	<15 years	<15 years
Rural	A200	A200-004	7 - 13 years	Female	Child <18	Weekday	7	No		7 - 13 years	Female	Yes	Yes	No	No	1-4hts	Unchecked	Checked	Unchecked	Unchecked	Unchecked	1	Daily/almost daily	9	5 - 18 years	2018-08-21	Tuesday	2018-08-22	Unchecked	Checked	Unchecked	Checked	A200-001	01	<18 years	<18 years	<15 years	<15 years
Rural	A200	A200-004	7 - 13 years	Female	Child <18	Weekday	7	No		7 - 13 years	Female	Yes	Yes	No	No	1-4hts	Unchecked	Checked	Unchecked	Unchecked	Unchecked	1	Daily/almost daily	9	5 - 18 years	2018-08-21	Tuesday	2018-08-22	Unchecked	Checked	Unchecked	Checked	A200-001	01	<18 years	<18 years	<15 years	<15 years
Rural	A200	A200-004	7 - 13 years	Female	Child <18	Weekday	7	No		7 - 13 years	Female	Yes	Yes	No	No	1-4hts	Unchecked	Checked	Unchecked	Unchecked	Unchecked	1	Daily/almost daily	9	5 - 18 years	2018-08-21	Tuesday	2018-08-22	Unchecked	Checked	Unchecked	Checked	A200-001	01	<18 years	<18 years	<15 years	<15 years
Rural	A200	A200-004	7 - 13 years	Female	Child <18	Weekday	7	No		7 - 13 years	Female	Yes	Yes	No	No	1-4hts	Unchecked	Checked	Unchecked	Unchecked	Unchecked	1	Daily/almost daily	9	5 - 18 years	2018-08-21	Tuesday	2018-08-22	Unchecked	Checked	Unchecked	Checked	A200-001	01	<18 years	<18 years	<15 years	<15 years
Rural	A200	A200-004	7 - 13 years	Female	Child <18	Weekday	7	No		7 - 13 years	Female	Yes	Yes	No	No	1-4hts	Unchecked	Checked	Unchecked	Unchecked	Unchecked	1	Daily/almost daily	9	5 - 18 years	2018-08-21	Tuesday	2018-08-22	Unchecked	Checked	Unchecked	Checked	A200-001	01	<18 years	<18 years	<15 years	<15 years
Rural	A200	A200-004	7 - 13 years	Female	Child <18	Weekday	7	No		7 - 13 years	Female	Yes	Yes	No	No	1-4hts	Unchecked	Checked	Unchecked	Unchecked	Unchecked	1	Daily/almost daily	9	5 - 18 years	2018-08-21	Tuesday	2018-08-22	Unchecked	Checked	Unchecked	Checked	A200-001	01	<18 years	<18 years	<15 years	<15 years
Rural	A200	A200-004	7 - 13 years	Female	Child <18	Weekday	7	No		7 - 13 years	Female	Yes	Yes	No	No	1-4hts	Unchecked	Checked	Unchecked	Unchecked	Unchecked	1	Daily/almost daily	9	5 - 18 years	2018-08-21	Tuesday	2018-08-22	Unchecked	Checked	Unchecked	Checked	A200-001	01	<18 years	<18 years	<15 years	<15 years
Rural	A200	A200-004	7 - 13 years	Female	Child <18	Weekday	7	No		7 - 13 years	Female	Yes	Yes	No	No	1-4hts	Unchecked	Checked	Unchecked	Unchecked	Unchecked	1	Daily/almost daily	9	5 - 18 years	2018-08-21	Tuesday	2018-08-22	Unchecked	Checked	Unchecked	Checked	A200-001	01	<18 years	<18 years	<15 years	<15 years
Rural	A200	A200-004	7 - 13 years	Female	Child <18	Weekday	7	No		7 - 13 years	Female	Yes	Yes	No	No	1-4hts	Unchecked	Checked	Unchecked	Unchecked	Unchecked	1	Daily/almost daily	9	5 - 18 years	2018-08-21	Tuesday	2018-08-22	Unchecked	Checked	Unchecked	Checked	A200-001	01	<18 years	<18 years	<15 years	<15 years
Rural	A200	A200-004	7 - 13 years	Female	Child <18	Weekday	7	No		7 - 13 years	Female	Yes	Yes	No	No	1-4hts	Unchecked	Checked	Unchecked	Unchecked	Unchecked	1	Daily/almost daily	9	5 - 18 years	2018-08-21	Tuesday	2018-08-22	Unchecked	Checked	Unchecked	Checked	A200-001	01	<18 years	<18 years	<15 years	<15 years
Rural	A200	A200-004	7 - 13 years	Female	Child <18	Weekday	7	No		7 - 13 years	Female	Yes	Yes	No	No	1-4hts	Unchecked	Checked	Unchecked	Unchecked	Unchecked	1	Daily/almost daily	9	5 - 18 years	2018-08-21	Tuesday	2018-08-22	Unchecked	Checked	Unchecked	Checked	A200-001	01	<18 years	<18 years	<15 years	<15 years
Rural	A200	A200-004	7 - 13 years	Female	Child <18	Weekday	7	No		7 - 13 years	Female	Yes	Yes	No	No	1-4hts	Unchecked	Checked	Unchecked	Unchecked	Unchecked	1	Daily/almost daily	9	5 - 18 years	2018-08-21	Tuesday	2018-08-22	Unchecked	Checked	Unchecked	Checked	A200-001	01	<18 years	<18 years	<15 years	<15 years
Rural	A200	A200-004	7 - 13 years	Female	Child <18	Weekday	7	No		7 - 13 years	Female	Yes	Yes	No	No	1-4hts	Unchecked	Checked	Unchecked	Unchecked	Unchecked	1	Daily/almost daily	9	5 - 18 years	2018-08-21	Tuesday	2018-08-22	Unchecked	Checked	Unchecked	Checked	A200-001	01	<18 years	<18 years	<15 years	<15 years
Rural	A200	A200-004	7 - 13 years	Female	Child <18	Weekday	7	No		7 - 13 years	Female	Yes	Yes	No	No	1-4hts	Unchecked	Checked	Unchecked	Unchecked	Unchecked	1	Daily/almost daily	9	5 - 18 years	2018-08-21	Tuesday	2018-08-22	Unchecked	Checked	Unchecked	Checked	A200-001	01	<18 years	<18 years	<15 years	<15 years
Rural	A200	A200-004	7 - 13 years	Female	Child <18	Weekday	7	No		7 - 13 years	Female	Yes	Yes	No	No	1-4hts	Unchecked	Checked	Unchecked	Unchecked	Unchecked	1	Daily/almost daily	9	5 - 18 years	2018-08-21	Tuesday	2018-08-22	Unchecked	Checked	Unchecked	Checked	A200-001	01	<18 years	<18 years	<15 years	<15 years
Rural	A200	A200-004	7 - 13 years	Female	Child <18	Weekday	7	No		7 - 13 years	Female	Yes	Yes	No	No	1-4hts	Unchecked	Checked	Unchecked	Unchecked	Unchecked	1	Daily/almost daily	9	5 - 18 years	2018-08-21	Tuesday	2018-08-22	Unchecked	Checked	Unchecked	Checked	A200-001	01	<18 years	<18 years	<15 years	<15 years
Rural	A200	A200-004	7 - 13 years	Female	Child <18	Weekday	7	No		7 - 13 years	Female	Yes	Yes	No	No	1-4hts	Unchecked	Checked	Unchecked	Unchecked	Unchecked	1	Daily/almost daily	9	5 - 18 years	2018-08-21	Tuesday	2018-08-22	Unchecked	Checked	Unchecked	Checked	A200-001	01	<18 years	<18 years	<15 years	<15 years
Rural	A200	A200-004	7 - 13 years	Female	Child <18	Weekday	8	Yes	10	7 - 13 years	Female	No	Yes	Yes	No	15m-1h	Unchecked	Unchecked	Unchecked	Unchecked	Checked	1	Daily/almost daily	9	5 - 18 years	2018-08-21	Tuesday	2018-08-22	Unchecked	Checked	Unchecked	Checked	A200-001	01	<18 years	<18 years	<15 years	<15 years
Rural	A200	A200-004	7 - 13 years	Female	Child <18	Weekday	9	Yes	8	7 - 13 years	Female	Yes	Yes	Yes	No	15m-1h	Unchecked	Checked	Unchecked	Unchecked	Unchecked	1	Daily/almost daily	9	5 - 18 years	2018-08-21	Tuesday	2018-08-22	Unchecked	Checked	Unchecked	Checked	A200-001	01	<18 years	<18 years	<15 years	<15 years
Rural	A200	A200-004	7 - 13 years	Female	Child <18	Weekday	10	No		7 - 13 years	Female	No	Yes	No	No	15m-1h	Checked	Unchecked	Unchecked	Unchecked	Unchecked	1	Daily/almost daily	9	5 - 18 years	2018-08-21	Tuesday	2018-08-22	Unchecked	Checked	Unchecked	Checked	A200-001	01	<18 years	<18 years	<15 years	<15 years
Rural	A200	A200-004	7 - 13 years	Female	Child <18	Weekday	10	No		7 - 13 years	Female	No	Yes	No	No	15m-1h	Checked	Unchecked	Unchecked	Unchecked	Unchecked	1	Daily/almost daily	9	5 - 18 years	2018-08-21	Tuesday	2018-08-22	Unchecked	Checked	Unchecked	Checked	A200-001	01	<18 years	<18 years	<15 years	<15 years
Rural	A200	A200-004	7 - 13 years	Female	Child <18	Weekday	10	No		7 - 13 years	Female	No	Yes	No	No	15m-1h	Checked	Unchecked	Unchecked	Unchecked	Unchecked	1	Daily/almost daily	9	5 - 18 years	2018-08-21	Tuesday	2018-08-22	Unchecked	Checked	Unchecked	Checked	A200-001	01	<18 years	<18 years	<15 years	<15 years
Rural	A200	A200-004	7 - 13 years	Female	Child <18	Weekday	11	Yes	33	19 to 64 years	Female	Yes	Yes	Yes	Yes	>4hrs	Checked	Unchecked	Unchecked	Unchecked	Unchecked	1	Daily/almost daily	9	5 - 18 years	2018-08-21	Tuesday	2018-08-22	Unchecked	Checked	Unchecked	Checked	A200-001	01	<18 years	<18 years	<15 years	<15 years
Rural	A200	A200-004	7 - 13 years	Female	Child <18	Weekday	12	Yes	2	<7 years	Female	Yes	Yes	Yes	Yes	>4hrs	Checked	Unchecked	Unchecked	Unchecked	Unchecked	1	Daily/almost daily	9	5 - 18 years	2018-08-21	Tuesday	2018-08-22	Unchecked	Checked	Unchecked	Checked	A200-001	01	<18 years	<18 years	<15 years	<15 years
Rural	A200	A200-004	7 - 13 years	Female	Child <18	Weekday	13	Yes	18	14 - 18 years	Female	Yes	Yes	Yes	Yes	>4hrs	Checked	Unchecked	Unchecked	Unchecked	Unchecked	1	Daily/almost daily	9	5 - 18 years	2018-08-21	Tuesday	2018-08-22	Unchecked	Checked	Unchecked	Checked	A200-001	01	<18 years	<18 years	<15 years	<15 years
Rural	A200	A200-004	7 - 13 years	Female	Child <18	Weekday	14	Yes	15	14 - 18 years	Male	Yes	Yes	Yes	Yes	>4hrs	Checked	Unchecked	Unchecked	Unchecked	Unchecked	1	Daily/almost daily	9	5 - 18 years	2018-08-21	Tuesday	2018-08-22	Unchecked	Checked	Checked	Unchecked	A200-001	01	<18 years	<18 years	<15 years	<15 years
Rural	A200	A200-005	<7 years	Female	Child <18	Weekday	1	Yes	33	19 to 64 years	Female	Yes	Yes	Yes	Yes	>4hrs	Checked	Unchecked	Unchecked	Unchecked	Unchecked	1	Daily/almost daily	2	< 5 years	2018-08-21	Tuesday	2018-08-22	Unchecked	Checked	Unchecked	Checked	A200-001	1	<18 years	<18 years	<15 years	<15 years
Rural	A200	A200-005	<7 years	Female	Child <18	Weekday	2	Yes	18	14 - 18 years	Male	Yes	Yes	Yes	Yes	>4hrs	Checked	Unchecked	Unchecked	Unchecked	Unchecked	1	Daily/almost daily	2	< 5 years	2018-08-21	Tuesday	2018-08-22	Unchecked	Checked	Checked	Unchecked	A200-001	1	<18 years	<18 years	<15 years	<15 years
Rural	A200	A200-005	<7 years	Female	Child <18	Weekday	3	Yes	15	14 - 18 years	Male	Yes	Yes	Yes	Yes	>4hrs	Checked	Unchecked	Unchecked	Unchecked	Unchecked	1	Daily/almost daily	2	< 5 years	2018-08-21	Tuesday	2018-08-22	Unchecked	Checked	Checked	Unchecked	A200-001	1	<18 years	<18 years	<15 years	<15 years
Rural	A200	A200-005	<7 years	Female	Child <18	Weekday	4	Yes	10	7 - 13 years	Female	Yes	Yes	Yes	Yes	>4hrs	Checked	Unchecked	Unchecked	Unchecked	Unchecked	1	Daily/almost daily	2	< 5 years	2018-08-21	Tuesday	2018-08-22	Unchecked	Checked	Unchecked	Checked	A200-001	1	<18 years	<18 years	<15 years	<15 years
Rural	A200	A200-005	<7 years	Female	Child <18	Weekday	5	Yes	5	<7 years	Female	No	Yes	Yes	Yes	>4hrs	Checked	Unchecked	Unchecked	Unchecked	Unchecked	1	Daily/almost daily	2	< 5 years	2018-08-21	Tuesday	2018-08-22	Unchecked	Checked	Unchecked	Checked	A200-001	1	<18 years	<18 years	<15 years	<15 years
Rural	A200	A200-005	<7 years	Female	Child <18	Weekday	6	Yes	33	19 to 64 years	Female	Yes	Yes	No	Yes	1-4hts	Checked	Unchecked	Unchecked	Unchecked	Unchecked	1	Daily/almost daily	2	< 5 years	2018-08-21	Tuesday	2018-08-22	Unchecked	Checked	Unchecked	Checked	A200-001	1	<18 years	<18 years	<15 years	<15 years
Rural	A200	A200-005	<7 years	Female	Child <18	Weekday	7	No		19 to 64 years	Female	Yes	Yes	No	No	1-4hts	Unchecked	Checked	Unchecked	Unchecked	Unchecked	1	Daily/almost daily	2	< 5 years	2018-08-21	Tuesday	2018-08-22	Unchecked	Checked	Unchecked	Checked	A200-001	1	<18 years	<18 years	<15 years	<15 years
Rural	A200	A200-005	<7 years	Female	Child <18	Weekday	8	No		<7 years	Unknown	Yes	Yes	Yes	No	1-4hts	Unchecked	Checked	Unchecked	Unchecked	Unchecked	1	Daily/almost daily	2	< 5 years	2018-08-21	Tuesday	2018-08-22	Unchecked	Checked	Checked	Checked	A200-001	1	<18 years	<18 years	<15 years	<15 years
Rural	A200	A200-005	<7 years	Female	Child <18	Weekday	8	No		<7 years	Unknown	Yes	Yes	Yes	No	1-4hts	Unchecked	Checked	Unchecked	Unchecked	Unchecked	1	Daily/almost daily	2	< 5 years	2018-08-21	Tuesday	2018-08-22	Unchecked	Checked	Checked	Checked	A200-001	1	<18 years	<18 years	<15 years	<15 years
Rural	A200	A200-005	<7 years	Female	Child <18	Weekday	8	No		<7 years	Unknown	Yes	Yes	Yes	No	1-4hts	Unchecked	Checked	Unchecked	Unchecked	Unchecked	1	Daily/almost daily	2	< 5 years	2018-08-21	Tuesday	2018-08-22	Unchecked	Checked	Checked	Checked	A200-001	1	<18 years	<18 years	<15 years	<15 years
Rural	A200	A200-005	<7 years	Female	Child <18	Weekday	8	No		<7 years	Unknown	Yes	Yes	Yes	No	1-4hts	Unchecked	Checked	Unchecked	Unchecked	Unchecked	1	Daily/almost daily	2	< 5 years	2018-08-21	Tuesday	2018-08-22	Unchecked	Checked	Checked	Checked	A200-001	1	<18 years	<18 years	<15 years	<15 years
Rural	A200	A200-005	<7 years	Female	Child <18	Weekday	8	No		<7 years	Unknown	Yes	Yes	Yes	No	1-4hts	Unchecked	Checked	Unchecked	Unchecked	Unchecked	1	Daily/almost daily	2	< 5 years	2018-08-21	Tuesday	2018-08-22	Unchecked	Checked	Checked	Checked	A200-001	1	<18 years	<18 years	<15 years	<15 years
Rural	A200	A200-005	<7 years	Female	Child <18	Weekday	8	No		<7 years	Unknown	Yes	Yes	Yes	No	1-4hts	Unchecked	Checked	Unchecked	Unchecked	Unchecked	1	Daily/almost daily	2	< 5 years	2018-08-21	Tuesday	2018-08-22	Unchecked	Checked	Checked	Checked	A200-001	1	<18 years	<18 years	<15 years	<15 years
Rural	A200	A200-005	<7 years	Female	Child <18	Weekday	8	No		<7 years	Unknown	Yes	Yes	Yes	No	1-4hts	Unchecked	Checked	Unchecked	Unchecked	Unchecked	1	Daily/almost daily	2	< 5 years	2018-08-21	Tuesday	2018-08-22	Unchecked	Checked	Checked	Checked	A200-001	1	<18 years	<18 years	<15 years	<15 years
Rural	A200	A200-005	<7 years	Female	Child <18	Weekday	8	No		<7 years	Unknown	Yes	Yes	Yes	No	1-4hts	Unchecked	Checked	Unchecked	Unchecked	Unchecked	1	Daily/almost daily	2	< 5 years	2018-08-21	Tuesday	2018-08-22	Unchecked	Checked	Checked	Checked	A200-001	1	<18 years	<18 years	<15 years	<15 years
Rural	A200	A200-005	<7 years	Female	Child <18	Weekday	8	No		<7 years	Unknown	Yes	Yes	Yes	No	1-4hts	Unchecked	Checked	Unchecked	Unchecked	Unchecked	1	Daily/almost daily	2	< 5 years	2018-08-21	Tuesday	2018-08-22	Unchecked	Checked	Checked	Checked	A200-001	1	<18 years	<18 years	<15 years	<15 years
Rural	A200	A200-005	<7 years	Female	Child <18	Weekday	8	No		<7 years	Unknown	Yes	Yes	Yes	No	1-4hts	Unchecked	Checked	Unchecked	Unchecked	Unchecked	1	Daily/almost daily	2	< 5 years	2018-08-21	Tuesday	2018-08-22	Unchecked	Checked	Checked	Checked	A200-001	1	<18 years	<18 years	<15 years	<15 years
Rural	A200	A200-005	<7 years	Female	Child <18	Weekday	8	No		<7 years	Unknown	Yes	Yes	Yes	No	1-4hts	Unchecked	Checked	Unchecked	Unchecked	Unchecked	1	Daily/almost daily	2	< 5 years	2018-08-21	Tuesday	2018-08-22	Unchecked	Checked	Checked	Checked	A200-001	1	<18 years	<18 years	<15 years	<15 years
Rural	A200	A200-005	<7 years	Female	Child <18	Weekday	8	No		<7 years	Unknown	Yes	Yes	Yes	No	1-4hts	Unchecked	Checked	Unchecked	Unchecked	Unchecked	1	Daily/almost daily	2	< 5 years	2018-08-21	Tuesday	2018-08-22	Unchecked	Checked	Checked	Checked	A200-001	1	<18 years	<18 years	<15 years	<15 years
Rural	A200	A200-005	<7 years	Female	Child <18	Weekday	8	No		<7 years	Unknown	Yes	Yes	Yes	No	1-4hts	Unchecked	Checked	Unchecked	Unchecked	Unchecked	1	Daily/almost daily	2	< 5 years	2018-08-21	Tuesday	2018-08-22	Unchecked	Checked	Checked	Checked	A200-001	1	<18 years	<18 years	<15 years	<15 years
Rural	A200	A200-005	<7 years	Female	Child <18	Weekday	8	No		<7 years	Unknown	Yes	Yes	Yes	No	1-4hts	Unchecked	Checked	Unchecked	Unchecked	Unchecked	1	Daily/almost daily	2	< 5 years	2018-08-21	Tuesday	2018-08-22	Unchecked	Checked	Checked	Checked	A200-001	1	<18 years	<18 years	<15 years	<15 years
Rural	A200	A200-005	<7 years	Female	Child <18	Weekday	8	No		<7 years	Unknown	Yes	Yes	Yes	No	1-4hts	Unchecked	Checked	Unchecked	Unchecked	Unchecked	1	Daily/almost daily	2	< 5 years	2018-08-21	Tuesday	2018-08-22	Unchecked	Checked	Checked	Checked	A200-001	1	<18 years	<18 years	<15 years	<15 years
Rural	A200	A200-005	<7 years	Female	Child <18	Weekday	8	No		<7 years	Unknown	Yes	Yes	Yes	No	1-4hts	Unchecked	Checked	Unchecked	Unchecked	Unchecked	1	Daily/almost daily	2	< 5 years	2018-08-21	Tuesday	2018-08-22	Unchecked	Checked	Checked	Checked	A200-001	1	<18 years	<18 years	<15 years	<15 years
Rural	A200	A200-005	<7 years	Female	Child <18	Weekday	8	No		<7 years	Unknown	Yes	Yes	Yes	No	1-4hts	Unchecked	Checked	Unchecked	Unchecked	Unchecked	1	Daily/almost daily	2	< 5 years	2018-08-21	Tuesday	2018-08-22	Unchecked	Checked	Checked	Checked	A200-001	1	<18 years	<18 years	<15 years	<15 years
Rural	A200	A200-005	<7 years	Female	Child <18	Weekday	8	No		<7 years	Unknown	Yes	Yes	Yes	No	1-4hts	Unchecked	Checked	Unchecked	Unchecked	Unchecked	1	Daily/almost daily	2	< 5 years	2018-08-21	Tuesday	2018-08-22	Unchecked	Checked	Checked	Checked	A200-001	1	<18 years	<18 years	<15 years	<15 years
Rural	A200	A200-005	<7 years	Female	Child <18	Weekday	8	No		<7 years	Unknown	Yes	Yes	Yes	No	1-4hts	Unchecked	Checked	Unchecked	Unchecked	Unchecked	1	Daily/almost daily	2	< 5 years	2018-08-21	Tuesday	2018-08-22	Unchecked	Checked	Checked	Checked	A200-001	1	<18 years	<18 years	<15 years	<15 years
Rural	A200	A200-005	<7 years	Female	Child <18	Weekday	8	No		<7 years	Unknown	Yes	Yes	Yes	No	1-4hts	Unchecked	Checked	Unchecked	Unchecked	Unchecked	1	Daily/almost daily	2	< 5 years	2018-08-21	Tuesday	2018-08-22	Unchecked	Checked	Checked	Checked	A200-001	1	<18 years	<18 years	<15 years	<15 years
Rural	A201	A201-001	19 to 64 years	Male	Head of home	Weekday	1	Yes	39	19 to 64 years	Female	Yes	Yes	Yes	Yes	>4hrs	Checked	Unchecked	Unchecked	Unchecked	Unchecked	1	Daily/almost daily	38	19 - 65 years	2018-08-20	Monday	2018-08-21	Checked	Unchecked	Unchecked	Checked		1	Some secondary	Employed	Yes	No
Rural	A201	A201-001	19 to 64 years	Male	Head of home	Weekday	2	Yes	7	7 - 13 years	Female	Yes	Yes	Yes	Yes	>4hrs	Checked	Unchecked	Unchecked	Unchecked	Unchecked	1	Daily/almost daily	38	19 - 65 years	2018-08-20	Monday	2018-08-21	Checked	Unchecked	Unchecked	Checked		1	Some secondary	Employed	Yes	No
Rural	A201	A201-001	19 to 64 years	Male	Head of home	Weekday	3	Yes	5	<7 years	Male	Yes	Yes	Yes	Yes	>4hrs	Checked	Unchecked	Unchecked	Unchecked	Unchecked	1	Daily/almost daily	38	19 - 65 years	2018-08-20	Monday	2018-08-21	Checked	Unchecked	Checked	Unchecked		1	Some secondary	Employed	Yes	No
Rural	A201	A201-001	19 to 64 years	Male	Head of home	Weekday	4	No		19 to 64 years	Male	Yes	Yes	No	No	15m-1h	Unchecked	Unchecked	Unchecked	Checked	Unchecked	1	Once or twice a week	38	19 - 65 years	2018-08-20	Monday	2018-08-21	Checked	Unchecked	Checked	Unchecked		1	Some secondary	Employed	Yes	No
Rural	A201	A201-001	19 to 64 years	Male	Head of home	Weekday	4	No		19 to 64 years	Male	Yes	Yes	No	No	15m-1h	Unchecked	Unchecked	Unchecked	Checked	Unchecked	1	Once or twice a week	38	19 - 65 years	2018-08-20	Monday	2018-08-21	Checked	Unchecked	Checked	Unchecked		1	Some secondary	Employed	Yes	No
Rural	A201	A201-001	19 to 64 years	Male	Head of home	Weekday	4	No		19 to 64 years	Male	Yes	Yes	No	No	15m-1h	Unchecked	Unchecked	Unchecked	Checked	Unchecked	1	Once or twice a week	38	19 - 65 years	2018-08-20	Monday	2018-08-21	Checked	Unchecked	Checked	Unchecked		1	Some secondary	Employed	Yes	No
Rural	A201	A201-001	19 to 64 years	Male	Head of home	Weekday	4	No		19 to 64 years	Male	Yes	Yes	No	No	15m-1h	Unchecked	Unchecked	Unchecked	Checked	Unchecked	1	Once or twice a week	38	19 - 65 years	2018-08-20	Monday	2018-08-21	Checked	Unchecked	Checked	Unchecked		1	Some secondary	Employed	Yes	No
Rural	A201	A201-001	19 to 64 years	Male	Head of home	Weekday	5	No		19 to 64 years	Female	Yes	Yes	Yes	No	15m-1h	Unchecked	Unchecked	Unchecked	Checked	Unchecked	1	Once or twice a week	38	19 - 65 years	2018-08-20	Monday	2018-08-21	Checked	Unchecked	Unchecked	Checked		1	Some secondary	Employed	Yes	No
Rural	A201	A201-001	19 to 64 years	Male	Head of home	Weekday	5	No		19 to 64 years	Female	Yes	Yes	Yes	No	15m-1h	Unchecked	Unchecked	Unchecked	Checked	Unchecked	1	Once or twice a week	38	19 - 65 years	2018-08-20	Monday	2018-08-21	Checked	Unchecked	Unchecked	Checked		1	Some secondary	Employed	Yes	No
Rural	A201	A201-001	19 to 64 years	Male	Head of home	Weekday	5	No		19 to 64 years	Female	Yes	Yes	Yes	No	15m-1h	Unchecked	Unchecked	Unchecked	Checked	Unchecked	1	Once or twice a week	38	19 - 65 years	2018-08-20	Monday	2018-08-21	Checked	Unchecked	Unchecked	Checked		1	Some secondary	Employed	Yes	No
Rural	A201	A201-001	19 to 64 years	Male	Head of home	Weekday	5	No		19 to 64 years	Female	Yes	Yes	Yes	No	15m-1h	Unchecked	Unchecked	Unchecked	Checked	Unchecked	1	Once or twice a week	38	19 - 65 years	2018-08-20	Monday	2018-08-21	Checked	Unchecked	Unchecked	Checked		1	Some secondary	Employed	Yes	No
Rural	A201	A201-001	19 to 64 years	Male	Head of home	Weekday	5	No		19 to 64 years	Female	Yes	Yes	Yes	No	15m-1h	Unchecked	Unchecked	Unchecked	Checked	Unchecked	1	Once or twice a week	38	19 - 65 years	2018-08-20	Monday	2018-08-21	Checked	Unchecked	Unchecked	Checked		1	Some secondary	Employed	Yes	No
Rural	A201	A201-001	19 to 64 years	Male	Head of home	Weekday	6	Yes	35	19 to 64 years	Male	Yes	Yes	Yes	Yes	15m-1h	Unchecked	Unchecked	Unchecked	Checked	Unchecked	1	Once or twice a week	38	19 - 65 years	2018-08-20	Monday	2018-08-21	Checked	Unchecked	Checked	Unchecked		1	Some secondary	Employed	Yes	No
Rural	A201	A201-001	19 to 64 years	Male	Head of home	Weekday	7	No		19 to 64 years	Female	Yes	Yes	No	No	>4hrs	Unchecked	Unchecked	Checked	Unchecked	Unchecked	1	Once or twice a week	38	19 - 65 years	2018-08-20	Monday	2018-08-21	Checked	Unchecked	Unchecked	Checked		1	Some secondary	Employed	Yes	No
Rural	A201	A201-001	19 to 64 years	Male	Head of home	Weekday	7	No		19 to 64 years	Female	Yes	Yes	No	No	>4hrs	Unchecked	Unchecked	Checked	Unchecked	Unchecked	1	Once or twice a week	38	19 - 65 years	2018-08-20	Monday	2018-08-21	Checked	Unchecked	Unchecked	Checked		1	Some secondary	Employed	Yes	No
Rural	A201	A201-001	19 to 64 years	Male	Head of home	Weekday	7	No		19 to 64 years	Female	Yes	Yes	No	No	>4hrs	Unchecked	Unchecked	Checked	Unchecked	Unchecked	1	Once or twice a week	38	19 - 65 years	2018-08-20	Monday	2018-08-21	Checked	Unchecked	Unchecked	Checked		1	Some secondary	Employed	Yes	No
Rural	A201	A201-001	19 to 64 years	Male	Head of home	Weekday	7	No		19 to 64 years	Female	Yes	Yes	No	No	>4hrs	Unchecked	Unchecked	Checked	Unchecked	Unchecked	1	Once or twice a week	38	19 - 65 years	2018-08-20	Monday	2018-08-21	Checked	Unchecked	Unchecked	Checked		1	Some secondary	Employed	Yes	No
Rural	A201	A201-001	19 to 64 years	Male	Head of home	Weekday	7	No		19 to 64 years	Female	Yes	Yes	No	No	>4hrs	Unchecked	Unchecked	Checked	Unchecked	Unchecked	1	Once or twice a week	38	19 - 65 years	2018-08-20	Monday	2018-08-21	Checked	Unchecked	Unchecked	Checked		1	Some secondary	Employed	Yes	No
Rural	A201	A201-001	19 to 64 years	Male	Head of home	Weekday	7	No		19 to 64 years	Female	Yes	Yes	No	No	>4hrs	Unchecked	Unchecked	Checked	Unchecked	Unchecked	1	Once or twice a week	38	19 - 65 years	2018-08-20	Monday	2018-08-21	Checked	Unchecked	Unchecked	Checked		1	Some secondary	Employed	Yes	No
Rural	A201	A201-001	19 to 64 years	Male	Head of home	Weekday	7	No		19 to 64 years	Female	Yes	Yes	No	No	>4hrs	Unchecked	Unchecked	Checked	Unchecked	Unchecked	1	Once or twice a week	38	19 - 65 years	2018-08-20	Monday	2018-08-21	Checked	Unchecked	Unchecked	Checked		1	Some secondary	Employed	Yes	No
Rural	A201	A201-001	19 to 64 years	Male	Head of home	Weekday	7	No		19 to 64 years	Female	Yes	Yes	No	No	>4hrs	Unchecked	Unchecked	Checked	Unchecked	Unchecked	1	Once or twice a week	38	19 - 65 years	2018-08-20	Monday	2018-08-21	Checked	Unchecked	Unchecked	Checked		1	Some secondary	Employed	Yes	No
Rural	A201	A201-001	19 to 64 years	Male	Head of home	Weekday	7	No		19 to 64 years	Female	Yes	Yes	No	No	>4hrs	Unchecked	Unchecked	Checked	Unchecked	Unchecked	1	Once or twice a week	38	19 - 65 years	2018-08-20	Monday	2018-08-21	Checked	Unchecked	Unchecked	Checked		1	Some secondary	Employed	Yes	No
Rural	A201	A201-001	19 to 64 years	Male	Head of home	Weekday	7	No		19 to 64 years	Female	Yes	Yes	No	No	>4hrs	Unchecked	Unchecked	Checked	Unchecked	Unchecked	1	Once or twice a week	38	19 - 65 years	2018-08-20	Monday	2018-08-21	Checked	Unchecked	Unchecked	Checked		1	Some secondary	Employed	Yes	No
Rural	A201	A201-001	19 to 64 years	Male	Head of home	Weekday	7	No		19 to 64 years	Female	Yes	Yes	No	No	>4hrs	Unchecked	Unchecked	Checked	Unchecked	Unchecked	1	Once or twice a week	38	19 - 65 years	2018-08-20	Monday	2018-08-21	Checked	Unchecked	Unchecked	Checked		1	Some secondary	Employed	Yes	No
Rural	A201	A201-001	19 to 64 years	Male	Head of home	Weekday	7	No		19 to 64 years	Female	Yes	Yes	No	No	>4hrs	Unchecked	Unchecked	Checked	Unchecked	Unchecked	1	Once or twice a week	38	19 - 65 years	2018-08-20	Monday	2018-08-21	Checked	Unchecked	Unchecked	Checked		1	Some secondary	Employed	Yes	No
Rural	A201	A201-001	19 to 64 years	Male	Head of home	Weekday	7	No		19 to 64 years	Female	Yes	Yes	No	No	>4hrs	Unchecked	Unchecked	Checked	Unchecked	Unchecked	1	Once or twice a week	38	19 - 65 years	2018-08-20	Monday	2018-08-21	Checked	Unchecked	Unchecked	Checked		1	Some secondary	Employed	Yes	No
Rural	A201	A201-001	19 to 64 years	Male	Head of home	Weekday	7	No		19 to 64 years	Female	Yes	Yes	No	No	>4hrs	Unchecked	Unchecked	Checked	Unchecked	Unchecked	1	Once or twice a week	38	19 - 65 years	2018-08-20	Monday	2018-08-21	Checked	Unchecked	Unchecked	Checked		1	Some secondary	Employed	Yes	No
Rural	A201	A201-001	19 to 64 years	Male	Head of home	Weekday	7	No		19 to 64 years	Female	Yes	Yes	No	No	>4hrs	Unchecked	Unchecked	Checked	Unchecked	Unchecked	1	Once or twice a week	38	19 - 65 years	2018-08-20	Monday	2018-08-21	Checked	Unchecked	Unchecked	Checked		1	Some secondary	Employed	Yes	No
Rural	A201	A201-001	19 to 64 years	Male	Head of home	Weekday	7	No		19 to 64 years	Female	Yes	Yes	No	No	>4hrs	Unchecked	Unchecked	Checked	Unchecked	Unchecked	1	Once or twice a week	38	19 - 65 years	2018-08-20	Monday	2018-08-21	Checked	Unchecked	Unchecked	Checked		1	Some secondary	Employed	Yes	No
Rural	A201	A201-001	19 to 64 years	Male	Head of home	Weekday	7	No		19 to 64 years	Female	Yes	Yes	No	No	>4hrs	Unchecked	Unchecked	Checked	Unchecked	Unchecked	1	Once or twice a week	38	19 - 65 years	2018-08-20	Monday	2018-08-21	Checked	Unchecked	Unchecked	Checked		1	Some secondary	Employed	Yes	No
Rural	A201	A201-001	19 to 64 years	Male	Head of home	Weekday	7	No		19 to 64 years	Female	Yes	Yes	No	No	>4hrs	Unchecked	Unchecked	Checked	Unchecked	Unchecked	1	Once or twice a week	38	19 - 65 years	2018-08-20	Monday	2018-08-21	Checked	Unchecked	Unchecked	Checked		1	Some secondary	Employed	Yes	No
Rural	A201	A201-001	19 to 64 years	Male	Head of home	Weekday	7	No		19 to 64 years	Female	Yes	Yes	No	No	>4hrs	Unchecked	Unchecked	Checked	Unchecked	Unchecked	1	Once or twice a week	38	19 - 65 years	2018-08-20	Monday	2018-08-21	Checked	Unchecked	Unchecked	Checked		1	Some secondary	Employed	Yes	No
Rural	A201	A201-001	19 to 64 years	Male	Head of home	Weekday	8	No		19 to 64 years	Female	Yes	Yes	Yes	No	>4hrs	Unchecked	Unchecked	Checked	Unchecked	Unchecked	1	Once or twice a week	38	19 - 65 years	2018-08-20	Monday	2018-08-21	Checked	Unchecked	Unchecked	Checked		1	Some secondary	Employed	Yes	No
Rural	A201	A201-001	19 to 64 years	Male	Head of home	Weekday	9	No		19 to 64 years	Male	Yes	Yes	Yes	No	1-4hts	Checked	Unchecked	Unchecked	Unchecked	Unchecked	1	Daily/almost daily	38	19 - 65 years	2018-08-20	Monday	2018-08-21	Checked	Unchecked	Checked	Unchecked		1	Some secondary	Employed	Yes	No
Rural	A201	A201-002	19 to 64 years	Female	Other adult	Weekday	1	Yes	39	19 to 64 years	Male	Yes	Yes	Yes	Yes	>4hrs	Checked	Unchecked	Unchecked	Unchecked	Unchecked	1	Daily/almost daily	38	19 - 65 years	2018-08-20	Monday	2018-08-21	Checked	Unchecked	Checked	Unchecked		1	Some secondary	Unemployed	No	No
Rural	A201	A201-002	19 to 64 years	Female	Other adult	Weekday	2	Yes	7	7 - 13 years	Female	Yes	Yes	Yes	Yes	>4hrs	Checked	Unchecked	Unchecked	Unchecked	Unchecked	1	Daily/almost daily	38	19 - 65 years	2018-08-20	Monday	2018-08-21	Checked	Unchecked	Unchecked	Checked		1	Some secondary	Unemployed	No	No
Rural	A201	A201-002	19 to 64 years	Female	Other adult	Weekday	3	Yes	5	<7 years	Male	Yes	Yes	Yes	Yes	>4hrs	Checked	Unchecked	Unchecked	Unchecked	Unchecked	1	Daily/almost daily	38	19 - 65 years	2018-08-20	Monday	2018-08-21	Checked	Unchecked	Checked	Unchecked		1	Some secondary	Unemployed	No	No
Rural	A201	A201-002	19 to 64 years	Female	Other adult	Weekday	4	Yes	65	>=65 years	Female	Yes	Yes	No	No	5-15m	Checked	Unchecked	Unchecked	Unchecked	Unchecked	1	Daily/almost daily	38	19 - 65 years	2018-08-20	Monday	2018-08-21	Checked	Unchecked	Unchecked	Checked		1	Some secondary	Unemployed	No	No
Rural	A201	A201-002	19 to 64 years	Female	Other adult	Weekday	5	Yes	30	19 to 64 years	Female	Yes	Yes	No	No	1-4hts	Checked	Unchecked	Unchecked	Unchecked	Unchecked	1	Daily/almost daily	38	19 - 65 years	2018-08-20	Monday	2018-08-21	Checked	Unchecked	Unchecked	Checked		1	Some secondary	Unemployed	No	No
Rural	A201	A201-002	19 to 64 years	Female	Other adult	Weekday	6	Yes	19	19 to 64 years	Female	No	Yes	No	No	1-4hts	Checked	Unchecked	Unchecked	Unchecked	Unchecked	1	Daily/almost daily	38	19 - 65 years	2018-08-20	Monday	2018-08-21	Checked	Unchecked	Unchecked	Checked		1	Some secondary	Unemployed	No	No
Rural	A201	A201-002	19 to 64 years	Female	Other adult	Weekday	7	Yes	35	19 to 64 years	Female	No	Yes	No	No	15m-1h	Checked	Unchecked	Unchecked	Unchecked	Unchecked	1	Daily/almost daily	38	19 - 65 years	2018-08-20	Monday	2018-08-21	Checked	Unchecked	Unchecked	Checked		1	Some secondary	Unemployed	No	No
Rural	A201	A201-003	<7 years	Female	Child <18	Weekday	1	Yes	39	19 to 64 years	Female	Yes	Yes	Yes	Yes	>4hrs	Checked	Unchecked	Unchecked	Unchecked	Unchecked	1	Daily/almost daily	6	5 - 18 years	2018-08-20	Monday	2018-08-21	Unchecked	Checked	Unchecked	Checked	A201-002	1	<18 years	<18 years	<15 years	<15 years
Rural	A201	A201-003	<7 years	Female	Child <18	Weekday	2	Yes	39	19 to 64 years	Male	Yes	Yes	Yes	Yes	>4hrs	Checked	Unchecked	Unchecked	Unchecked	Unchecked	1	Daily/almost daily	6	5 - 18 years	2018-08-20	Monday	2018-08-21	Unchecked	Checked	Checked	Unchecked	A201-002	1	<18 years	<18 years	<15 years	<15 years
Rural	A201	A201-003	<7 years	Female	Child <18	Weekday	3	Yes	5	<7 years	Male	Yes	Yes	Yes	Yes	>4hrs	Checked	Unchecked	Unchecked	Unchecked	Unchecked	1	Daily/almost daily	6	5 - 18 years	2018-08-20	Monday	2018-08-21	Unchecked	Checked	Checked	Unchecked	A201-002	1	<18 years	<18 years	<15 years	<15 years
Rural	A201	A201-003	<7 years	Female	Child <18	Weekday	4	Yes	10	7 - 13 years	Female	Yes	Yes	Yes	No	15m-1h	Unchecked	Unchecked	Unchecked	Checked	Unchecked	1	Daily/almost daily	6	5 - 18 years	2018-08-20	Monday	2018-08-21	Unchecked	Checked	Unchecked	Checked	A201-002	1	<18 years	<18 years	<15 years	<15 years
Rural	A201	A201-003	<7 years	Female	Child <18	Weekday	5	No		<7 years	Male	Yes	Yes	Yes	No	15m-1h	Unchecked	Unchecked	Unchecked	Checked	Unchecked	1	Daily/almost daily	6	5 - 18 years	2018-08-20	Monday	2018-08-21	Unchecked	Checked	Checked	Unchecked	A201-002	1	<18 years	<18 years	<15 years	<15 years
Rural	A201	A201-003	<7 years	Female	Child <18	Weekday	5	No		<7 years	Male	Yes	Yes	Yes	No	15m-1h	Unchecked	Unchecked	Unchecked	Checked	Unchecked	1	Daily/almost daily	6	5 - 18 years	2018-08-20	Monday	2018-08-21	Unchecked	Checked	Checked	Unchecked	A201-002	1	<18 years	<18 years	<15 years	<15 years
Rural	A201	A201-003	<7 years	Female	Child <18	Weekday	5	No		<7 years	Male	Yes	Yes	Yes	No	15m-1h	Unchecked	Unchecked	Unchecked	Checked	Unchecked	1	Daily/almost daily	6	5 - 18 years	2018-08-20	Monday	2018-08-21	Unchecked	Checked	Checked	Unchecked	A201-002	1	<18 years	<18 years	<15 years	<15 years
Rural	A201	A201-003	<7 years	Female	Child <18	Weekday	6	No		<7 years	Female	Yes	Yes	Yes	No	15m-1h	Unchecked	Unchecked	Unchecked	Checked	Unchecked	1	Daily/almost daily	6	5 - 18 years	2018-08-20	Monday	2018-08-21	Unchecked	Checked	Unchecked	Checked	A201-002	1	<18 years	<18 years	<15 years	<15 years
Rural	A201	A201-003	<7 years	Female	Child <18	Weekday	6	No		<7 years	Female	Yes	Yes	Yes	No	15m-1h	Unchecked	Unchecked	Unchecked	Checked	Unchecked	1	Daily/almost daily	6	5 - 18 years	2018-08-20	Monday	2018-08-21	Unchecked	Checked	Unchecked	Checked	A201-002	1	<18 years	<18 years	<15 years	<15 years
Rural	A201	A201-003	<7 years	Female	Child <18	Weekday	6	No		<7 years	Female	Yes	Yes	Yes	No	15m-1h	Unchecked	Unchecked	Unchecked	Checked	Unchecked	1	Daily/almost daily	6	5 - 18 years	2018-08-20	Monday	2018-08-21	Unchecked	Checked	Unchecked	Checked	A201-002	1	<18 years	<18 years	<15 years	<15 years
Rural	A201	A201-003	<7 years	Female	Child <18	Weekday	6	No		<7 years	Female	Yes	Yes	Yes	No	15m-1h	Unchecked	Unchecked	Unchecked	Checked	Unchecked	1	Daily/almost daily	6	5 - 18 years	2018-08-20	Monday	2018-08-21	Unchecked	Checked	Unchecked	Checked	A201-002	1	<18 years	<18 years	<15 years	<15 years
Rural	A201	A201-003	<7 years	Female	Child <18	Weekday	7	Yes	7	7 - 13 years	Female	Yes	Yes	No	No	>4hrs	Unchecked	Checked	Unchecked	Unchecked	Unchecked	1	Daily/almost daily	6	5 - 18 years	2018-08-20	Monday	2018-08-21	Unchecked	Checked	Unchecked	Checked	A201-002	1	<18 years	<18 years	<15 years	<15 years
Rural	A201	A201-003	<7 years	Female	Child <18	Weekday	8	Yes	7	7 - 13 years	Female	Yes	Yes	Yes	No	>4hrs	Unchecked	Checked	Unchecked	Unchecked	Unchecked	1	Daily/almost daily	6	5 - 18 years	2018-08-20	Monday	2018-08-21	Unchecked	Checked	Unchecked	Checked	A201-002	1	<18 years	<18 years	<15 years	<15 years
Rural	A201	A201-003	<7 years	Female	Child <18	Weekday	8	Yes	7	7 - 13 years	Female	Yes	Yes	Yes	No	>4hrs	Unchecked	Checked	Unchecked	Unchecked	Unchecked	1	Daily/almost daily	6	5 - 18 years	2018-08-20	Monday	2018-08-21	Unchecked	Checked	Unchecked	Checked	A201-002	1	<18 years	<18 years	<15 years	<15 years
Rural	A201	A201-003	<7 years	Female	Child <18	Weekday	8	Yes	7	7 - 13 years	Female	Yes	Yes	Yes	No	>4hrs	Unchecked	Checked	Unchecked	Unchecked	Unchecked	1	Daily/almost daily	6	5 - 18 years	2018-08-20	Monday	2018-08-21	Unchecked	Checked	Unchecked	Checked	A201-002	1	<18 years	<18 years	<15 years	<15 years
Rural	A201	A201-003	<7 years	Female	Child <18	Weekday	8	Yes	7	7 - 13 years	Female	Yes	Yes	Yes	No	>4hrs	Unchecked	Checked	Unchecked	Unchecked	Unchecked	1	Daily/almost daily	6	5 - 18 years	2018-08-20	Monday	2018-08-21	Unchecked	Checked	Unchecked	Checked	A201-002	1	<18 years	<18 years	<15 years	<15 years
Rural	A201	A201-003	<7 years	Female	Child <18	Weekday	8	Yes	7	7 - 13 years	Female	Yes	Yes	Yes	No	>4hrs	Unchecked	Checked	Unchecked	Unchecked	Unchecked	1	Daily/almost daily	6	5 - 18 years	2018-08-20	Monday	2018-08-21	Unchecked	Checked	Unchecked	Checked	A201-002	1	<18 years	<18 years	<15 years	<15 years
Rural	A201	A201-003	<7 years	Female	Child <18	Weekday	9	Yes	7	7 - 13 years	Male	Yes	Yes	Yes	No	>4hrs	Unchecked	Checked	Unchecked	Unchecked	Unchecked	1	Daily/almost daily	6	5 - 18 years	2018-08-20	Monday	2018-08-21	Unchecked	Checked	Checked	Unchecked	A201-002	1	<18 years	<18 years	<15 years	<15 years
Rural	A201	A201-003	<7 years	Female	Child <18	Weekday	9	Yes	7	7 - 13 years	Male	Yes	Yes	Yes	No	>4hrs	Unchecked	Checked	Unchecked	Unchecked	Unchecked	1	Daily/almost daily	6	5 - 18 years	2018-08-20	Monday	2018-08-21	Unchecked	Checked	Checked	Unchecked	A201-002	1	<18 years	<18 years	<15 years	<15 years
Rural	A201	A201-003	<7 years	Female	Child <18	Weekday	9	Yes	7	7 - 13 years	Male	Yes	Yes	Yes	No	>4hrs	Unchecked	Checked	Unchecked	Unchecked	Unchecked	1	Daily/almost daily	6	5 - 18 years	2018-08-20	Monday	2018-08-21	Unchecked	Checked	Checked	Unchecked	A201-002	1	<18 years	<18 years	<15 years	<15 years
Rural	A201	A201-003	<7 years	Female	Child <18	Weekday	10	Yes	3	<7 years	Female	Yes	Yes	Yes	No	1-4hts	Checked	Unchecked	Unchecked	Unchecked	Unchecked	1	Once or twice a week	6	5 - 18 years	2018-08-20	Monday	2018-08-21	Unchecked	Checked	Unchecked	Checked	A201-002	1	<18 years	<18 years	<15 years	<15 years
Rural	A201	A201-004	<7 years	Male	Child <18	Weekday	1	Yes	39	19 to 64 years	Female	Yes	Yes	Yes	Yes	>4hrs	Checked	Unchecked	Unchecked	Unchecked	Unchecked	1	Daily/almost daily	4	< 5 years	2018-08-20	Monday	2018-08-21	Unchecked	Checked	Unchecked	Checked	A201-002	1	<18 years	<18 years	<15 years	<15 years
Rural	A201	A201-004	<7 years	Male	Child <18	Weekday	2	Yes	39	19 to 64 years	Male	Yes	Yes	Yes	Yes	>4hrs	Checked	Unchecked	Unchecked	Unchecked	Unchecked	1	Daily/almost daily	4	< 5 years	2018-08-20	Monday	2018-08-21	Unchecked	Checked	Checked	Unchecked	A201-002	1	<18 years	<18 years	<15 years	<15 years
Rural	A201	A201-004	<7 years	Male	Child <18	Weekday	3	Yes	7	7 - 13 years	Female	Yes	Yes	Yes	Yes	>4hrs	Checked	Unchecked	Unchecked	Unchecked	Unchecked	1	Daily/almost daily	4	< 5 years	2018-08-20	Monday	2018-08-21	Unchecked	Checked	Unchecked	Checked	A201-002	1	<18 years	<18 years	<15 years	<15 years
Rural	A201	A201-004	<7 years	Male	Child <18	Weekday	4	Yes	10	7 - 13 years	Female	Yes	Yes	Yes	No	15m-1h	Unchecked	Unchecked	Unchecked	Checked	Unchecked	1	Daily/almost daily	4	< 5 years	2018-08-20	Monday	2018-08-21	Unchecked	Checked	Unchecked	Checked	A201-002	1	<18 years	<18 years	<15 years	<15 years
Rural	A201	A201-004	<7 years	Male	Child <18	Weekday	5	No		<7 years	Male	Yes	Yes	Yes	No	15m-1h	Unchecked	Unchecked	Unchecked	Checked	Unchecked	1	Never met before	4	< 5 years	2018-08-20	Monday	2018-08-21	Unchecked	Checked	Checked	Unchecked	A201-002	1	<18 years	<18 years	<15 years	<15 years
Rural	A201	A201-004	<7 years	Male	Child <18	Weekday	5	No		<7 years	Male	Yes	Yes	Yes	No	15m-1h	Unchecked	Unchecked	Unchecked	Checked	Unchecked	1	Never met before	4	< 5 years	2018-08-20	Monday	2018-08-21	Unchecked	Checked	Checked	Unchecked	A201-002	1	<18 years	<18 years	<15 years	<15 years
Rural	A201	A201-004	<7 years	Male	Child <18	Weekday	5	No		<7 years	Male	Yes	Yes	Yes	No	15m-1h	Unchecked	Unchecked	Unchecked	Checked	Unchecked	1	Never met before	4	< 5 years	2018-08-20	Monday	2018-08-21	Unchecked	Checked	Checked	Unchecked	A201-002	1	<18 years	<18 years	<15 years	<15 years
Rural	A201	A201-004	<7 years	Male	Child <18	Weekday	6	No		<7 years	Female	Yes	Yes	Yes	No	15m-1h	Unchecked	Unchecked	Unchecked	Checked	Unchecked	1	Daily/almost daily	4	< 5 years	2018-08-20	Monday	2018-08-21	Unchecked	Checked	Unchecked	Checked	A201-002	1	<18 years	<18 years	<15 years	<15 years
Rural	A201	A201-004	<7 years	Male	Child <18	Weekday	6	No		<7 years	Female	Yes	Yes	Yes	No	15m-1h	Unchecked	Unchecked	Unchecked	Checked	Unchecked	1	Daily/almost daily	4	< 5 years	2018-08-20	Monday	2018-08-21	Unchecked	Checked	Unchecked	Checked	A201-002	1	<18 years	<18 years	<15 years	<15 years
Rural	A201	A201-004	<7 years	Male	Child <18	Weekday	6	No		<7 years	Female	Yes	Yes	Yes	No	15m-1h	Unchecked	Unchecked	Unchecked	Checked	Unchecked	1	Daily/almost daily	4	< 5 years	2018-08-20	Monday	2018-08-21	Unchecked	Checked	Unchecked	Checked	A201-002	1	<18 years	<18 years	<15 years	<15 years
Rural	A201	A201-004	<7 years	Male	Child <18	Weekday	6	No		<7 years	Female	Yes	Yes	Yes	No	15m-1h	Unchecked	Unchecked	Unchecked	Checked	Unchecked	1	Daily/almost daily	4	< 5 years	2018-08-20	Monday	2018-08-21	Unchecked	Checked	Unchecked	Checked	A201-002	1	<18 years	<18 years	<15 years	<15 years
Rural	A201	A201-004	<7 years	Male	Child <18	Weekday	7	No		<7 years	Female	Yes	No	No	No	15m-1h	Unchecked	Checked	Unchecked	Unchecked	Unchecked	1	Daily/almost daily	4	< 5 years	2018-08-20	Monday	2018-08-21	Unchecked	Checked	Unchecked	Checked	A201-002	1	<18 years	<18 years	<15 years	<15 years
Rural	A201	A201-004	<7 years	Male	Child <18	Weekday	7	No		<7 years	Female	Yes	No	No	No	15m-1h	Unchecked	Checked	Unchecked	Unchecked	Unchecked	1	Daily/almost daily	4	< 5 years	2018-08-20	Monday	2018-08-21	Unchecked	Checked	Unchecked	Checked	A201-002	1	<18 years	<18 years	<15 years	<15 years
Rural	A201	A201-004	<7 years	Male	Child <18	Weekday	7	No		<7 years	Female	Yes	No	No	No	15m-1h	Unchecked	Checked	Unchecked	Unchecked	Unchecked	1	Daily/almost daily	4	< 5 years	2018-08-20	Monday	2018-08-21	Unchecked	Checked	Unchecked	Checked	A201-002	1	<18 years	<18 years	<15 years	<15 years
Rural	A201	A201-004	<7 years	Male	Child <18	Weekday	7	No		<7 years	Female	Yes	No	No	No	15m-1h	Unchecked	Checked	Unchecked	Unchecked	Unchecked	1	Daily/almost daily	4	< 5 years	2018-08-20	Monday	2018-08-21	Unchecked	Checked	Unchecked	Checked	A201-002	1	<18 years	<18 years	<15 years	<15 years
Rural	A201	A201-004	<7 years	Male	Child <18	Weekday	7	No		<7 years	Female	Yes	No	No	No	15m-1h	Unchecked	Checked	Unchecked	Unchecked	Unchecked	1	Daily/almost daily	4	< 5 years	2018-08-20	Monday	2018-08-21	Unchecked	Checked	Unchecked	Checked	A201-002	1	<18 years	<18 years	<15 years	<15 years
Rural	A201	A201-004	<7 years	Male	Child <18	Weekday	7	No		<7 years	Female	Yes	No	No	No	15m-1h	Unchecked	Checked	Unchecked	Unchecked	Unchecked	1	Daily/almost daily	4	< 5 years	2018-08-20	Monday	2018-08-21	Unchecked	Checked	Unchecked	Checked	A201-002	1	<18 years	<18 years	<15 years	<15 years
Rural	A201	A201-004	<7 years	Male	Child <18	Weekday	7	No		<7 years	Female	Yes	No	No	No	15m-1h	Unchecked	Checked	Unchecked	Unchecked	Unchecked	1	Daily/almost daily	4	< 5 years	2018-08-20	Monday	2018-08-21	Unchecked	Checked	Unchecked	Checked	A201-002	1	<18 years	<18 years	<15 years	<15 years
Rural	A201	A201-004	<7 years	Male	Child <18	Weekday	7	No		<7 years	Female	Yes	No	No	No	15m-1h	Unchecked	Checked	Unchecked	Unchecked	Unchecked	1	Daily/almost daily	4	< 5 years	2018-08-20	Monday	2018-08-21	Unchecked	Checked	Unchecked	Checked	A201-002	1	<18 years	<18 years	<15 years	<15 years
Rural	A201	A201-004	<7 years	Male	Child <18	Weekday	7	No		<7 years	Female	Yes	No	No	No	15m-1h	Unchecked	Checked	Unchecked	Unchecked	Unchecked	1	Daily/almost daily	4	< 5 years	2018-08-20	Monday	2018-08-21	Unchecked	Checked	Unchecked	Checked	A201-002	1	<18 years	<18 years	<15 years	<15 years
Rural	A201	A201-004	<7 years	Male	Child <18	Weekday	7	No		<7 years	Female	Yes	No	No	No	15m-1h	Unchecked	Checked	Unchecked	Unchecked	Unchecked	1	Daily/almost daily	4	< 5 years	2018-08-20	Monday	2018-08-21	Unchecked	Checked	Unchecked	Checked	A201-002	1	<18 years	<18 years	<15 years	<15 years
Rural	A201	A201-004	<7 years	Male	Child <18	Weekday	7	No		<7 years	Female	Yes	No	No	No	15m-1h	Unchecked	Checked	Unchecked	Unchecked	Unchecked	1	Daily/almost daily	4	< 5 years	2018-08-20	Monday	2018-08-21	Unchecked	Checked	Unchecked	Checked	A201-002	1	<18 years	<18 years	<15 years	<15 years
Rural	A201	A201-004	<7 years	Male	Child <18	Weekday	7	No		<7 years	Female	Yes	No	No	No	15m-1h	Unchecked	Checked	Unchecked	Unchecked	Unchecked	1	Daily/almost daily	4	< 5 years	2018-08-20	Monday	2018-08-21	Unchecked	Checked	Unchecked	Checked	A201-002	1	<18 years	<18 years	<15 years	<15 years
Rural	A201	A201-004	<7 years	Male	Child <18	Weekday	7	No		<7 years	Female	Yes	No	No	No	15m-1h	Unchecked	Checked	Unchecked	Unchecked	Unchecked	1	Daily/almost daily	4	< 5 years	2018-08-20	Monday	2018-08-21	Unchecked	Checked	Unchecked	Checked	A201-002	1	<18 years	<18 years	<15 years	<15 years
Rural	A201	A201-004	<7 years	Male	Child <18	Weekday	7	No		<7 years	Female	Yes	No	No	No	15m-1h	Unchecked	Checked	Unchecked	Unchecked	Unchecked	1	Daily/almost daily	4	< 5 years	2018-08-20	Monday	2018-08-21	Unchecked	Checked	Unchecked	Checked	A201-002	1	<18 years	<18 years	<15 years	<15 years
Rural	A201	A201-004	<7 years	Male	Child <18	Weekday	7	No		<7 years	Female	Yes	No	No	No	15m-1h	Unchecked	Checked	Unchecked	Unchecked	Unchecked	1	Daily/almost daily	4	< 5 years	2018-08-20	Monday	2018-08-21	Unchecked	Checked	Unchecked	Checked	A201-002	1	<18 years	<18 years	<15 years	<15 years
Rural	A201	A201-004	<7 years	Male	Child <18	Weekday	7	No		<7 years	Female	Yes	No	No	No	15m-1h	Unchecked	Checked	Unchecked	Unchecked	Unchecked	1	Daily/almost daily	4	< 5 years	2018-08-20	Monday	2018-08-21	Unchecked	Checked	Unchecked	Checked	A201-002	1	<18 years	<18 years	<15 years	<15 years
Rural	A201	A201-004	<7 years	Male	Child <18	Weekday	7	No		<7 years	Female	Yes	No	No	No	15m-1h	Unchecked	Checked	Unchecked	Unchecked	Unchecked	1	Daily/almost daily	4	< 5 years	2018-08-20	Monday	2018-08-21	Unchecked	Checked	Unchecked	Checked	A201-002	1	<18 years	<18 years	<15 years	<15 years
Rural	A201	A201-004	<7 years	Male	Child <18	Weekday	7	No		<7 years	Female	Yes	No	No	No	15m-1h	Unchecked	Checked	Unchecked	Unchecked	Unchecked	1	Daily/almost daily	4	< 5 years	2018-08-20	Monday	2018-08-21	Unchecked	Checked	Unchecked	Checked	A201-002	1	<18 years	<18 years	<15 years	<15 years
Rural	A201	A201-004	<7 years	Male	Child <18	Weekday	7	No		<7 years	Female	Yes	No	No	No	15m-1h	Unchecked	Checked	Unchecked	Unchecked	Unchecked	1	Daily/almost daily	4	< 5 years	2018-08-20	Monday	2018-08-21	Unchecked	Checked	Unchecked	Checked	A201-002	1	<18 years	<18 years	<15 years	<15 years
Rural	A201	A201-004	<7 years	Male	Child <18	Weekday	7	No		<7 years	Female	Yes	No	No	No	15m-1h	Unchecked	Checked	Unchecked	Unchecked	Unchecked	1	Daily/almost daily	4	< 5 years	2018-08-20	Monday	2018-08-21	Unchecked	Checked	Unchecked	Checked	A201-002	1	<18 years	<18 years	<15 years	<15 years
Rural	A201	A201-004	<7 years	Male	Child <18	Weekday	7	No		<7 years	Female	Yes	No	No	No	15m-1h	Unchecked	Checked	Unchecked	Unchecked	Unchecked	1	Daily/almost daily	4	< 5 years	2018-08-20	Monday	2018-08-21	Unchecked	Checked	Unchecked	Checked	A201-002	1	<18 years	<18 years	<15 years	<15 years
Rural	A201	A201-004	<7 years	Male	Child <18	Weekday	8	No		<7 years	Male	Yes	No	No	No	1-4hts	Unchecked	Checked	Unchecked	Unchecked	Unchecked	1	Daily/almost daily	4	< 5 years	2018-08-20	Monday	2018-08-21	Unchecked	Checked	Checked	Unchecked	A201-002	1	<18 years	<18 years	<15 years	<15 years
Rural	A201	A201-004	<7 years	Male	Child <18	Weekday	8	No		<7 years	Male	Yes	No	No	No	1-4hts	Unchecked	Checked	Unchecked	Unchecked	Unchecked	1	Daily/almost daily	4	< 5 years	2018-08-20	Monday	2018-08-21	Unchecked	Checked	Checked	Unchecked	A201-002	1	<18 years	<18 years	<15 years	<15 years
Rural	A201	A201-004	<7 years	Male	Child <18	Weekday	8	No		<7 years	Male	Yes	No	No	No	1-4hts	Unchecked	Checked	Unchecked	Unchecked	Unchecked	1	Daily/almost daily	4	< 5 years	2018-08-20	Monday	2018-08-21	Unchecked	Checked	Checked	Unchecked	A201-002	1	<18 years	<18 years	<15 years	<15 years
Rural	A201	A201-004	<7 years	Male	Child <18	Weekday	8	No		<7 years	Male	Yes	No	No	No	1-4hts	Unchecked	Checked	Unchecked	Unchecked	Unchecked	1	Daily/almost daily	4	< 5 years	2018-08-20	Monday	2018-08-21	Unchecked	Checked	Checked	Unchecked	A201-002	1	<18 years	<18 years	<15 years	<15 years
Rural	A201	A201-004	<7 years	Male	Child <18	Weekday	8	No		<7 years	Male	Yes	No	No	No	1-4hts	Unchecked	Checked	Unchecked	Unchecked	Unchecked	1	Daily/almost daily	4	< 5 years	2018-08-20	Monday	2018-08-21	Unchecked	Checked	Checked	Unchecked	A201-002	1	<18 years	<18 years	<15 years	<15 years
Rural	A201	A201-004	<7 years	Male	Child <18	Weekday	8	No		<7 years	Male	Yes	No	No	No	1-4hts	Unchecked	Checked	Unchecked	Unchecked	Unchecked	1	Daily/almost daily	4	< 5 years	2018-08-20	Monday	2018-08-21	Unchecked	Checked	Checked	Unchecked	A201-002	1	<18 years	<18 years	<15 years	<15 years
Rural	A201	A201-004	<7 years	Male	Child <18	Weekday	8	No		<7 years	Male	Yes	No	No	No	1-4hts	Unchecked	Checked	Unchecked	Unchecked	Unchecked	1	Daily/almost daily	4	< 5 years	2018-08-20	Monday	2018-08-21	Unchecked	Checked	Checked	Unchecked	A201-002	1	<18 years	<18 years	<15 years	<15 years
Rural	A201	A201-004	<7 years	Male	Child <18	Weekday	8	No		<7 years	Male	Yes	No	No	No	1-4hts	Unchecked	Checked	Unchecked	Unchecked	Unchecked	1	Daily/almost daily	4	< 5 years	2018-08-20	Monday	2018-08-21	Unchecked	Checked	Checked	Unchecked	A201-002	1	<18 years	<18 years	<15 years	<15 years
Rural	A201	A201-004	<7 years	Male	Child <18	Weekday	8	No		<7 years	Male	Yes	No	No	No	1-4hts	Unchecked	Checked	Unchecked	Unchecked	Unchecked	1	Daily/almost daily	4	< 5 years	2018-08-20	Monday	2018-08-21	Unchecked	Checked	Checked	Unchecked	A201-002	1	<18 years	<18 years	<15 years	<15 years
Rural	A201	A201-004	<7 years	Male	Child <18	Weekday	8	No		<7 years	Male	Yes	No	No	No	1-4hts	Unchecked	Checked	Unchecked	Unchecked	Unchecked	1	Daily/almost daily	4	< 5 years	2018-08-20	Monday	2018-08-21	Unchecked	Checked	Checked	Unchecked	A201-002	1	<18 years	<18 years	<15 years	<15 years
Rural	A201	A201-004	<7 years	Male	Child <18	Weekday	8	No		<7 years	Male	Yes	No	No	No	1-4hts	Unchecked	Checked	Unchecked	Unchecked	Unchecked	1	Daily/almost daily	4	< 5 years	2018-08-20	Monday	2018-08-21	Unchecked	Checked	Checked	Unchecked	A201-002	1	<18 years	<18 years	<15 years	<15 years
Rural	A201	A201-004	<7 years	Male	Child <18	Weekday	8	No		<7 years	Male	Yes	No	No	No	1-4hts	Unchecked	Checked	Unchecked	Unchecked	Unchecked	1	Daily/almost daily	4	< 5 years	2018-08-20	Monday	2018-08-21	Unchecked	Checked	Checked	Unchecked	A201-002	1	<18 years	<18 years	<15 years	<15 years
Rural	A201	A201-004	<7 years	Male	Child <18	Weekday	8	No		<7 years	Male	Yes	No	No	No	1-4hts	Unchecked	Checked	Unchecked	Unchecked	Unchecked	1	Daily/almost daily	4	< 5 years	2018-08-20	Monday	2018-08-21	Unchecked	Checked	Checked	Unchecked	A201-002	1	<18 years	<18 years	<15 years	<15 years
Rural	A201	A201-004	<7 years	Male	Child <18	Weekday	8	No		<7 years	Male	Yes	No	No	No	1-4hts	Unchecked	Checked	Unchecked	Unchecked	Unchecked	1	Daily/almost daily	4	< 5 years	2018-08-20	Monday	2018-08-21	Unchecked	Checked	Checked	Unchecked	A201-002	1	<18 years	<18 years	<15 years	<15 years
Rural	A201	A201-004	<7 years	Male	Child <18	Weekday	8	No		<7 years	Male	Yes	No	No	No	1-4hts	Unchecked	Checked	Unchecked	Unchecked	Unchecked	1	Daily/almost daily	4	< 5 years	2018-08-20	Monday	2018-08-21	Unchecked	Checked	Checked	Unchecked	A201-002	1	<18 years	<18 years	<15 years	<15 years
Rural	A201	A201-004	<7 years	Male	Child <18	Weekday	8	No		<7 years	Male	Yes	No	No	No	1-4hts	Unchecked	Checked	Unchecked	Unchecked	Unchecked	1	Daily/almost daily	4	< 5 years	2018-08-20	Monday	2018-08-21	Unchecked	Checked	Checked	Unchecked	A201-002	1	<18 years	<18 years	<15 years	<15 years
Rural	A201	A201-004	<7 years	Male	Child <18	Weekday	8	No		<7 years	Male	Yes	No	No	No	1-4hts	Unchecked	Checked	Unchecked	Unchecked	Unchecked	1	Daily/almost daily	4	< 5 years	2018-08-20	Monday	2018-08-21	Unchecked	Checked	Checked	Unchecked	A201-002	1	<18 years	<18 years	<15 years	<15 years
Rural	A201	A201-004	<7 years	Male	Child <18	Weekday	8	No		<7 years	Male	Yes	No	No	No	1-4hts	Unchecked	Checked	Unchecked	Unchecked	Unchecked	1	Daily/almost daily	4	< 5 years	2018-08-20	Monday	2018-08-21	Unchecked	Checked	Checked	Unchecked	A201-002	1	<18 years	<18 years	<15 years	<15 years
Rural	A201	A201-004	<7 years	Male	Child <18	Weekday	9	Yes	7	7 - 13 years	Male	No	Yes	Yes	No	15m-1h	Checked	Unchecked	Unchecked	Unchecked	Unchecked	1	Daily/almost daily	4	< 5 years	2018-08-20	Monday	2018-08-21	Unchecked	Checked	Checked	Unchecked	A201-002	1	<18 years	<18 years	<15 years	<15 years
Rural	A201	A201-004	<7 years	Male	Child <18	Weekday	10	Yes	6	<7 years	Female	No	Yes	Yes	No	15m-1h	Checked	Unchecked	Unchecked	Unchecked	Unchecked	1	Daily/almost daily	4	< 5 years	2018-08-20	Monday	2018-08-21	Unchecked	Checked	Unchecked	Checked	A201-002	1	<18 years	<18 years	<15 years	<15 years
Rural	A201	A201-004	<7 years	Male	Child <18	Weekday	11	Yes	3	<7 years	Female	No	Yes	Yes	No	15m-1h	Checked	Unchecked	Unchecked	Unchecked	Unchecked	1	Daily/almost daily	4	< 5 years	2018-08-20	Monday	2018-08-21	Unchecked	Checked	Unchecked	Checked	A201-002	1	<18 years	<18 years	<15 years	<15 years
Rural	A201	A201-004	<7 years	Male	Child <18	Weekday	12	Yes	41	19 to 64 years	Female	Yes	Yes	No	Yes	1-4hts	Unchecked	Checked	Unchecked	Unchecked	Unchecked	1	Daily/almost daily	4	< 5 years	2018-08-20	Monday	2018-08-21	Unchecked	Checked	Unchecked	Checked	A201-002	1	<18 years	<18 years	<15 years	<15 years
Rural	A202	A202-001	>=65 years	Male	Head of home	Weekend day	1	No		19 to 64 years	Male	Yes	Yes	No	Yes	< 5m	Unchecked	Unchecked	Unchecked	Unchecked	Checked	1	Once or twice a week	69	>65 years	2018-08-19	Sunday	2018-08-20	Checked	Unchecked	Checked	Unchecked		01	No schooling	Unemployed	No	No
Rural	A202	A202-001	>=65 years	Male	Head of home	Weekend day	1	No		19 to 64 years	Male	Yes	Yes	No	Yes	< 5m	Unchecked	Unchecked	Unchecked	Unchecked	Checked	1	Once or twice a week	69	>65 years	2018-08-19	Sunday	2018-08-20	Checked	Unchecked	Checked	Unchecked		01	No schooling	Unemployed	No	No
Rural	A202	A202-001	>=65 years	Male	Head of home	Weekend day	1	No		19 to 64 years	Male	Yes	Yes	No	Yes	< 5m	Unchecked	Unchecked	Unchecked	Unchecked	Checked	1	Once or twice a week	69	>65 years	2018-08-19	Sunday	2018-08-20	Checked	Unchecked	Checked	Unchecked		01	No schooling	Unemployed	No	No
Rural	A202	A202-001	>=65 years	Male	Head of home	Weekend day	1	No		19 to 64 years	Male	Yes	Yes	No	Yes	< 5m	Unchecked	Unchecked	Unchecked	Unchecked	Checked	1	Once or twice a week	69	>65 years	2018-08-19	Sunday	2018-08-20	Checked	Unchecked	Checked	Unchecked		01	No schooling	Unemployed	No	No
Rural	A202	A202-001	>=65 years	Male	Head of home	Weekend day	2	No		19 to 64 years	Male	No	Yes	No	No	< 5m	Unchecked	Unchecked	Unchecked	Unchecked	Checked	1	Once or twice a week	69	>65 years	2018-08-19	Sunday	2018-08-20	Checked	Unchecked	Checked	Unchecked		01	No schooling	Unemployed	No	No
Rural	A202	A202-001	>=65 years	Male	Head of home	Weekend day	3	Yes	63	19 to 64 years	Female	Yes	Yes	Yes	Yes	1-4hts	Checked	Unchecked	Unchecked	Unchecked	Unchecked	1	Once or twice a week	69	>65 years	2018-08-19	Sunday	2018-08-20	Checked	Unchecked	Unchecked	Checked		01	No schooling	Unemployed	No	No
Rural	A202	A202-001	>=65 years	Male	Head of home	Weekend day	4	Yes	53	19 to 64 years	Male	Yes	Yes	No	Yes	1-4hts	Checked	Unchecked	Unchecked	Unchecked	Unchecked	1	Once or twice a week	69	>65 years	2018-08-19	Sunday	2018-08-20	Checked	Unchecked	Checked	Unchecked		01	No schooling	Unemployed	No	No
Rural	A202	A202-001	>=65 years	Male	Head of home	Weekend day	5	Yes	10	7 - 13 years	Female	Yes	Yes	No	Yes	1-4hts	Checked	Unchecked	Unchecked	Unchecked	Unchecked	1	Once or twice a week	69	>65 years	2018-08-19	Sunday	2018-08-20	Checked	Unchecked	Unchecked	Checked		01	No schooling	Unemployed	No	No
Rural	A202	A202-002	19 to 64 years	Male	Other adult	Weekend day	1	Yes	54	19 to 64 years	Female	Yes	Yes	Yes	Yes	>4hrs	Checked	Unchecked	Unchecked	Unchecked	Unchecked	1	Daily/almost daily	63	19 - 65 years	2018-08-19	Sunday	2018-08-20	Checked	Unchecked	Unchecked	Checked		01	Primary	Unemployed	Yes	Yes
Rural	A202	A202-002	19 to 64 years	Male	Other adult	Weekend day	2	Yes	11	7 - 13 years	Female	Yes	Yes	No	Yes	15m-1h	Checked	Unchecked	Unchecked	Unchecked	Unchecked	1	Daily/almost daily	63	19 - 65 years	2018-08-19	Sunday	2018-08-20	Checked	Unchecked	Unchecked	Checked		01	Primary	Unemployed	Yes	Yes
Rural	A202	A202-002	19 to 64 years	Male	Other adult	Weekend day	3	Yes	18	14 - 18 years	Female	Yes	Yes	Yes	Yes	15m-1h	Checked	Unchecked	Unchecked	Unchecked	Unchecked	1	Daily/almost daily	63	19 - 65 years	2018-08-19	Sunday	2018-08-20	Checked	Unchecked	Unchecked	Checked		01	Primary	Unemployed	Yes	Yes
Rural	A202	A202-002	19 to 64 years	Male	Other adult	Weekend day	4	Yes	57	19 to 64 years	Male	No	Yes	No	No	1-4hts	Checked	Unchecked	Unchecked	Unchecked	Unchecked	1	Once or twice a week	63	19 - 65 years	2018-08-19	Sunday	2018-08-20	Checked	Unchecked	Checked	Unchecked		01	Primary	Unemployed	Yes	Yes
Rural	A202	A202-002	19 to 64 years	Male	Other adult	Weekend day	5	Yes	70	>=65 years	Male	Yes	Yes	Yes	Yes	>4hrs	Checked	Unchecked	Unchecked	Unchecked	Unchecked	1	Daily/almost daily	63	19 - 65 years	2018-08-19	Sunday	2018-08-20	Checked	Unchecked	Checked	Unchecked		01	Primary	Unemployed	Yes	Yes
Rural	A202	A202-003	19 to 64 years	Female	Other adult	Weekend day	1	Yes	70	>=65 years	Male	Yes	Yes	Yes	Yes	>4hrs	Checked	Unchecked	Unchecked	Unchecked	Unchecked	1	Daily/almost daily	53	19 - 65 years	2018-08-19	Sunday	2018-08-20	Checked	Unchecked	Checked	Unchecked		1	Some secondary	Employed	No	No
Rural	A202	A202-003	19 to 64 years	Female	Other adult	Weekend day	2	Yes	18	14 - 18 years	Female	Yes	Yes	Yes	Yes	>4hrs	Checked	Unchecked	Unchecked	Unchecked	Unchecked	1	Daily/almost daily	53	19 - 65 years	2018-08-19	Sunday	2018-08-20	Checked	Unchecked	Unchecked	Checked		1	Some secondary	Employed	No	No
Rural	A202	A202-003	19 to 64 years	Female	Other adult	Weekend day	3	Yes	11	7 - 13 years	Female	Yes	Yes	Yes	Yes	>4hrs	Checked	Unchecked	Unchecked	Unchecked	Unchecked	1	Daily/almost daily	53	19 - 65 years	2018-08-19	Sunday	2018-08-20	Checked	Unchecked	Unchecked	Checked		1	Some secondary	Employed	No	No
Rural	A202	A202-003	19 to 64 years	Female	Other adult	Weekend day	4	Yes	2	<7 years	Male	Yes	Yes	Yes	Yes	>4hrs	Checked	Unchecked	Unchecked	Unchecked	Unchecked	1	Daily/almost daily	53	19 - 65 years	2018-08-19	Sunday	2018-08-20	Checked	Unchecked	Checked	Unchecked		1	Some secondary	Employed	No	No
Rural	A202	A202-003	19 to 64 years	Female	Other adult	Weekend day	5	Yes	57	19 to 64 years	Male	No	Yes	No	Yes	1-4hts	Checked	Unchecked	Unchecked	Unchecked	Unchecked	1	Daily/almost daily	53	19 - 65 years	2018-08-19	Sunday	2018-08-20	Checked	Unchecked	Checked	Unchecked		1	Some secondary	Employed	No	No
Rural	A202	A202-003	19 to 64 years	Female	Other adult	Weekend day	6	Yes	45	19 to 64 years	Female	Yes	Yes	No	No	1-4hts	Checked	Unchecked	Unchecked	Unchecked	Unchecked	1	Once or twice a week	53	19 - 65 years	2018-08-19	Sunday	2018-08-20	Checked	Unchecked	Unchecked	Checked		1	Some secondary	Employed	No	No
Rural	A202	A202-003	19 to 64 years	Female	Other adult	Weekend day	7	Yes	12	7 - 13 years	Male	Yes	Yes	No	No	1-4hts	Checked	Unchecked	Unchecked	Unchecked	Unchecked	1	Daily/almost daily	53	19 - 65 years	2018-08-19	Sunday	2018-08-20	Checked	Unchecked	Checked	Unchecked		1	Some secondary	Employed	No	No
Rural	A202	A202-003	19 to 64 years	Female	Other adult	Weekend day	8	Yes	10	7 - 13 years	Female	Yes	Yes	No	No	1-4hts	Checked	Unchecked	Unchecked	Unchecked	Unchecked	1	Once or twice a week	53	19 - 65 years	2018-08-19	Sunday	2018-08-20	Checked	Unchecked	Unchecked	Checked		1	Some secondary	Employed	No	No
Rural	A202	A202-003	19 to 64 years	Female	Other adult	Weekend day	8	Yes	10	7 - 13 years	Female	Yes	Yes	No	No	1-4hts	Checked	Unchecked	Unchecked	Unchecked	Unchecked	1	Once or twice a week	53	19 - 65 years	2018-08-19	Sunday	2018-08-20	Checked	Unchecked	Unchecked	Checked		1	Some secondary	Employed	No	No
Rural	A202	A202-004	14 - 18 years	Female	Child <18	Weekend day	1	Yes	60	19 to 64 years	Male	Yes	Yes	Yes	Yes	< 5m	Checked	Unchecked	Unchecked	Unchecked	Unchecked	1	Daily/almost daily	16	5 - 18 years	2018-10-14	Sunday	2018-10-15	Checked	Unchecked	Checked	Unchecked		01	<18 years	<18 years	No	No
Rural	A202	A202-004	14 - 18 years	Female	Child <18	Weekend day	2	Yes	50	19 to 64 years	Female	Yes	Yes	Yes	Yes	>4hrs	Checked	Unchecked	Unchecked	Unchecked	Unchecked	1	Daily/almost daily	16	5 - 18 years	2018-10-14	Sunday	2018-10-15	Checked	Unchecked	Unchecked	Checked		01	<18 years	<18 years	No	No
Rural	A202	A202-004	14 - 18 years	Female	Child <18	Weekend day	3	Yes	13	7 - 13 years	Female	Yes	Yes	Yes	Yes	>4hrs	Checked	Unchecked	Unchecked	Unchecked	Unchecked	1	Daily/almost daily	16	5 - 18 years	2018-10-14	Sunday	2018-10-15	Checked	Unchecked	Unchecked	Checked		01	<18 years	<18 years	No	No
Rural	A202	A202-004	14 - 18 years	Female	Child <18	Weekend day	4	Yes	3	<7 years	Male	Yes	Yes	Yes	Yes	>4hrs	Checked	Unchecked	Unchecked	Unchecked	Unchecked	1	Daily/almost daily	16	5 - 18 years	2018-10-14	Sunday	2018-10-15	Checked	Unchecked	Checked	Unchecked		01	<18 years	<18 years	No	No
Rural	A202	A202-004	14 - 18 years	Female	Child <18	Weekend day	5	Yes	24	19 to 64 years	Female	Yes	Yes	Yes	Yes	>4hrs	Checked	Unchecked	Unchecked	Unchecked	Unchecked	1	Daily/almost daily	16	5 - 18 years	2018-10-14	Sunday	2018-10-15	Checked	Unchecked	Unchecked	Checked		01	<18 years	<18 years	No	No
Rural	A202	A202-004	14 - 18 years	Female	Child <18	Weekend day	6	No		14 - 18 years	Male	Yes	Yes	Yes	No	>4hrs	Unchecked	Checked	Unchecked	Unchecked	Unchecked	1	Daily/almost daily	16	5 - 18 years	2018-10-14	Sunday	2018-10-15	Checked	Unchecked	Checked	Unchecked		01	<18 years	<18 years	No	No
Rural	A202	A202-004	14 - 18 years	Female	Child <18	Weekend day	6	No		14 - 18 years	Male	Yes	Yes	Yes	No	>4hrs	Unchecked	Checked	Unchecked	Unchecked	Unchecked	1	Daily/almost daily	16	5 - 18 years	2018-10-14	Sunday	2018-10-15	Checked	Unchecked	Checked	Unchecked		01	<18 years	<18 years	No	No
Rural	A202	A202-004	14 - 18 years	Female	Child <18	Weekend day	6	No		14 - 18 years	Male	Yes	Yes	Yes	No	>4hrs	Unchecked	Checked	Unchecked	Unchecked	Unchecked	1	Daily/almost daily	16	5 - 18 years	2018-10-14	Sunday	2018-10-15	Checked	Unchecked	Checked	Unchecked		01	<18 years	<18 years	No	No
Rural	A202	A202-004	14 - 18 years	Female	Child <18	Weekend day	6	No		14 - 18 years	Male	Yes	Yes	Yes	No	>4hrs	Unchecked	Checked	Unchecked	Unchecked	Unchecked	1	Daily/almost daily	16	5 - 18 years	2018-10-14	Sunday	2018-10-15	Checked	Unchecked	Checked	Unchecked		01	<18 years	<18 years	No	No
Rural	A202	A202-004	14 - 18 years	Female	Child <18	Weekend day	6	No		14 - 18 years	Male	Yes	Yes	Yes	No	>4hrs	Unchecked	Checked	Unchecked	Unchecked	Unchecked	1	Daily/almost daily	16	5 - 18 years	2018-10-14	Sunday	2018-10-15	Checked	Unchecked	Checked	Unchecked		01	<18 years	<18 years	No	No
Rural	A202	A202-004	14 - 18 years	Female	Child <18	Weekend day	6	No		14 - 18 years	Male	Yes	Yes	Yes	No	>4hrs	Unchecked	Checked	Unchecked	Unchecked	Unchecked	1	Daily/almost daily	16	5 - 18 years	2018-10-14	Sunday	2018-10-15	Checked	Unchecked	Checked	Unchecked		01	<18 years	<18 years	No	No
Rural	A202	A202-004	14 - 18 years	Female	Child <18	Weekend day	6	No		14 - 18 years	Male	Yes	Yes	Yes	No	>4hrs	Unchecked	Checked	Unchecked	Unchecked	Unchecked	1	Daily/almost daily	16	5 - 18 years	2018-10-14	Sunday	2018-10-15	Checked	Unchecked	Checked	Unchecked		01	<18 years	<18 years	No	No
Rural	A202	A202-004	14 - 18 years	Female	Child <18	Weekend day	6	No		14 - 18 years	Male	Yes	Yes	Yes	No	>4hrs	Unchecked	Checked	Unchecked	Unchecked	Unchecked	1	Daily/almost daily	16	5 - 18 years	2018-10-14	Sunday	2018-10-15	Checked	Unchecked	Checked	Unchecked		01	<18 years	<18 years	No	No
Rural	A202	A202-004	14 - 18 years	Female	Child <18	Weekend day	6	No		14 - 18 years	Male	Yes	Yes	Yes	No	>4hrs	Unchecked	Checked	Unchecked	Unchecked	Unchecked	1	Daily/almost daily	16	5 - 18 years	2018-10-14	Sunday	2018-10-15	Checked	Unchecked	Checked	Unchecked		01	<18 years	<18 years	No	No
Rural	A202	A202-004	14 - 18 years	Female	Child <18	Weekend day	6	No		14 - 18 years	Male	Yes	Yes	Yes	No	>4hrs	Unchecked	Checked	Unchecked	Unchecked	Unchecked	1	Daily/almost daily	16	5 - 18 years	2018-10-14	Sunday	2018-10-15	Checked	Unchecked	Checked	Unchecked		01	<18 years	<18 years	No	No
Rural	A202	A202-004	14 - 18 years	Female	Child <18	Weekend day	6	No		14 - 18 years	Male	Yes	Yes	Yes	No	>4hrs	Unchecked	Checked	Unchecked	Unchecked	Unchecked	1	Daily/almost daily	16	5 - 18 years	2018-10-14	Sunday	2018-10-15	Checked	Unchecked	Checked	Unchecked		01	<18 years	<18 years	No	No
Rural	A202	A202-004	14 - 18 years	Female	Child <18	Weekend day	6	No		14 - 18 years	Male	Yes	Yes	Yes	No	>4hrs	Unchecked	Checked	Unchecked	Unchecked	Unchecked	1	Daily/almost daily	16	5 - 18 years	2018-10-14	Sunday	2018-10-15	Checked	Unchecked	Checked	Unchecked		01	<18 years	<18 years	No	No
Rural	A202	A202-004	14 - 18 years	Female	Child <18	Weekend day	6	No		14 - 18 years	Male	Yes	Yes	Yes	No	>4hrs	Unchecked	Checked	Unchecked	Unchecked	Unchecked	1	Daily/almost daily	16	5 - 18 years	2018-10-14	Sunday	2018-10-15	Checked	Unchecked	Checked	Unchecked		01	<18 years	<18 years	No	No
Rural	A202	A202-004	14 - 18 years	Female	Child <18	Weekend day	6	No		14 - 18 years	Male	Yes	Yes	Yes	No	>4hrs	Unchecked	Checked	Unchecked	Unchecked	Unchecked	1	Daily/almost daily	16	5 - 18 years	2018-10-14	Sunday	2018-10-15	Checked	Unchecked	Checked	Unchecked		01	<18 years	<18 years	No	No
Rural	A202	A202-004	14 - 18 years	Female	Child <18	Weekend day	6	No		14 - 18 years	Male	Yes	Yes	Yes	No	>4hrs	Unchecked	Checked	Unchecked	Unchecked	Unchecked	1	Daily/almost daily	16	5 - 18 years	2018-10-14	Sunday	2018-10-15	Checked	Unchecked	Checked	Unchecked		01	<18 years	<18 years	No	No
Rural	A202	A202-004	14 - 18 years	Female	Child <18	Weekend day	6	No		14 - 18 years	Male	Yes	Yes	Yes	No	>4hrs	Unchecked	Checked	Unchecked	Unchecked	Unchecked	1	Daily/almost daily	16	5 - 18 years	2018-10-14	Sunday	2018-10-15	Checked	Unchecked	Checked	Unchecked		01	<18 years	<18 years	No	No
Rural	A202	A202-004	14 - 18 years	Female	Child <18	Weekend day	6	No		14 - 18 years	Male	Yes	Yes	Yes	No	>4hrs	Unchecked	Checked	Unchecked	Unchecked	Unchecked	1	Daily/almost daily	16	5 - 18 years	2018-10-14	Sunday	2018-10-15	Checked	Unchecked	Checked	Unchecked		01	<18 years	<18 years	No	No
Rural	A202	A202-004	14 - 18 years	Female	Child <18	Weekend day	6	No		14 - 18 years	Male	Yes	Yes	Yes	No	>4hrs	Unchecked	Checked	Unchecked	Unchecked	Unchecked	1	Daily/almost daily	16	5 - 18 years	2018-10-14	Sunday	2018-10-15	Checked	Unchecked	Checked	Unchecked		01	<18 years	<18 years	No	No
Rural	A202	A202-004	14 - 18 years	Female	Child <18	Weekend day	6	No		14 - 18 years	Male	Yes	Yes	Yes	No	>4hrs	Unchecked	Checked	Unchecked	Unchecked	Unchecked	1	Daily/almost daily	16	5 - 18 years	2018-10-14	Sunday	2018-10-15	Checked	Unchecked	Checked	Unchecked		01	<18 years	<18 years	No	No
Rural	A202	A202-004	14 - 18 years	Female	Child <18	Weekend day	6	No		14 - 18 years	Male	Yes	Yes	Yes	No	>4hrs	Unchecked	Checked	Unchecked	Unchecked	Unchecked	1	Daily/almost daily	16	5 - 18 years	2018-10-14	Sunday	2018-10-15	Checked	Unchecked	Checked	Unchecked		01	<18 years	<18 years	No	No
Rural	A202	A202-004	14 - 18 years	Female	Child <18	Weekend day	7	No		14 - 18 years	Female	Yes	Yes	Yes	Yes	>4hrs	Unchecked	Checked	Unchecked	Unchecked	Unchecked	1	Daily/almost daily	16	5 - 18 years	2018-10-14	Sunday	2018-10-15	Checked	Unchecked	Unchecked	Checked		01	<18 years	<18 years	No	No
Rural	A202	A202-004	14 - 18 years	Female	Child <18	Weekend day	7	No		14 - 18 years	Female	Yes	Yes	Yes	Yes	>4hrs	Unchecked	Checked	Unchecked	Unchecked	Unchecked	1	Daily/almost daily	16	5 - 18 years	2018-10-14	Sunday	2018-10-15	Checked	Unchecked	Unchecked	Checked		01	<18 years	<18 years	No	No
Rural	A202	A202-004	14 - 18 years	Female	Child <18	Weekend day	7	No		14 - 18 years	Female	Yes	Yes	Yes	Yes	>4hrs	Unchecked	Checked	Unchecked	Unchecked	Unchecked	1	Daily/almost daily	16	5 - 18 years	2018-10-14	Sunday	2018-10-15	Checked	Unchecked	Unchecked	Checked		01	<18 years	<18 years	No	No
Rural	A202	A202-004	14 - 18 years	Female	Child <18	Weekend day	7	No		14 - 18 years	Female	Yes	Yes	Yes	Yes	>4hrs	Unchecked	Checked	Unchecked	Unchecked	Unchecked	1	Daily/almost daily	16	5 - 18 years	2018-10-14	Sunday	2018-10-15	Checked	Unchecked	Unchecked	Checked		01	<18 years	<18 years	No	No
Rural	A202	A202-004	14 - 18 years	Female	Child <18	Weekend day	7	No		14 - 18 years	Female	Yes	Yes	Yes	Yes	>4hrs	Unchecked	Checked	Unchecked	Unchecked	Unchecked	1	Daily/almost daily	16	5 - 18 years	2018-10-14	Sunday	2018-10-15	Checked	Unchecked	Unchecked	Checked		01	<18 years	<18 years	No	No
Rural	A202	A202-004	14 - 18 years	Female	Child <18	Weekend day	7	No		14 - 18 years	Female	Yes	Yes	Yes	Yes	>4hrs	Unchecked	Checked	Unchecked	Unchecked	Unchecked	1	Daily/almost daily	16	5 - 18 years	2018-10-14	Sunday	2018-10-15	Checked	Unchecked	Unchecked	Checked		01	<18 years	<18 years	No	No
Rural	A202	A202-004	14 - 18 years	Female	Child <18	Weekend day	7	No		14 - 18 years	Female	Yes	Yes	Yes	Yes	>4hrs	Unchecked	Checked	Unchecked	Unchecked	Unchecked	1	Daily/almost daily	16	5 - 18 years	2018-10-14	Sunday	2018-10-15	Checked	Unchecked	Unchecked	Checked		01	<18 years	<18 years	No	No
Rural	A202	A202-004	14 - 18 years	Female	Child <18	Weekend day	7	No		14 - 18 years	Female	Yes	Yes	Yes	Yes	>4hrs	Unchecked	Checked	Unchecked	Unchecked	Unchecked	1	Daily/almost daily	16	5 - 18 years	2018-10-14	Sunday	2018-10-15	Checked	Unchecked	Unchecked	Checked		01	<18 years	<18 years	No	No
Rural	A202	A202-004	14 - 18 years	Female	Child <18	Weekend day	7	No		14 - 18 years	Female	Yes	Yes	Yes	Yes	>4hrs	Unchecked	Checked	Unchecked	Unchecked	Unchecked	1	Daily/almost daily	16	5 - 18 years	2018-10-14	Sunday	2018-10-15	Checked	Unchecked	Unchecked	Checked		01	<18 years	<18 years	No	No
Rural	A202	A202-004	14 - 18 years	Female	Child <18	Weekend day	7	No		14 - 18 years	Female	Yes	Yes	Yes	Yes	>4hrs	Unchecked	Checked	Unchecked	Unchecked	Unchecked	1	Daily/almost daily	16	5 - 18 years	2018-10-14	Sunday	2018-10-15	Checked	Unchecked	Unchecked	Checked		01	<18 years	<18 years	No	No
Rural	A202	A202-004	14 - 18 years	Female	Child <18	Weekend day	7	No		14 - 18 years	Female	Yes	Yes	Yes	Yes	>4hrs	Unchecked	Checked	Unchecked	Unchecked	Unchecked	1	Daily/almost daily	16	5 - 18 years	2018-10-14	Sunday	2018-10-15	Checked	Unchecked	Unchecked	Checked		01	<18 years	<18 years	No	No
Rural	A202	A202-004	14 - 18 years	Female	Child <18	Weekend day	7	No		14 - 18 years	Female	Yes	Yes	Yes	Yes	>4hrs	Unchecked	Checked	Unchecked	Unchecked	Unchecked	1	Daily/almost daily	16	5 - 18 years	2018-10-14	Sunday	2018-10-15	Checked	Unchecked	Unchecked	Checked		01	<18 years	<18 years	No	No
Rural	A202	A202-004	14 - 18 years	Female	Child <18	Weekend day	7	No		14 - 18 years	Female	Yes	Yes	Yes	Yes	>4hrs	Unchecked	Checked	Unchecked	Unchecked	Unchecked	1	Daily/almost daily	16	5 - 18 years	2018-10-14	Sunday	2018-10-15	Checked	Unchecked	Unchecked	Checked		01	<18 years	<18 years	No	No
Rural	A202	A202-004	14 - 18 years	Female	Child <18	Weekend day	7	No		14 - 18 years	Female	Yes	Yes	Yes	Yes	>4hrs	Unchecked	Checked	Unchecked	Unchecked	Unchecked	1	Daily/almost daily	16	5 - 18 years	2018-10-14	Sunday	2018-10-15	Checked	Unchecked	Unchecked	Checked		01	<18 years	<18 years	No	No
Rural	A202	A202-004	14 - 18 years	Female	Child <18	Weekend day	7	No		14 - 18 years	Female	Yes	Yes	Yes	Yes	>4hrs	Unchecked	Checked	Unchecked	Unchecked	Unchecked	1	Daily/almost daily	16	5 - 18 years	2018-10-14	Sunday	2018-10-15	Checked	Unchecked	Unchecked	Checked		01	<18 years	<18 years	No	No
Rural	A202	A202-004	14 - 18 years	Female	Child <18	Weekend day	7	No		14 - 18 years	Female	Yes	Yes	Yes	Yes	>4hrs	Unchecked	Checked	Unchecked	Unchecked	Unchecked	1	Daily/almost daily	16	5 - 18 years	2018-10-14	Sunday	2018-10-15	Checked	Unchecked	Unchecked	Checked		01	<18 years	<18 years	No	No
Rural	A202	A202-004	14 - 18 years	Female	Child <18	Weekend day	7	No		14 - 18 years	Female	Yes	Yes	Yes	Yes	>4hrs	Unchecked	Checked	Unchecked	Unchecked	Unchecked	1	Daily/almost daily	16	5 - 18 years	2018-10-14	Sunday	2018-10-15	Checked	Unchecked	Unchecked	Checked		01	<18 years	<18 years	No	No
Rural	A202	A202-004	14 - 18 years	Female	Child <18	Weekend day	7	No		14 - 18 years	Female	Yes	Yes	Yes	Yes	>4hrs	Unchecked	Checked	Unchecked	Unchecked	Unchecked	1	Daily/almost daily	16	5 - 18 years	2018-10-14	Sunday	2018-10-15	Checked	Unchecked	Unchecked	Checked		01	<18 years	<18 years	No	No
Rural	A202	A202-004	14 - 18 years	Female	Child <18	Weekend day	7	No		14 - 18 years	Female	Yes	Yes	Yes	Yes	>4hrs	Unchecked	Checked	Unchecked	Unchecked	Unchecked	1	Daily/almost daily	16	5 - 18 years	2018-10-14	Sunday	2018-10-15	Checked	Unchecked	Unchecked	Checked		01	<18 years	<18 years	No	No
Rural	A202	A202-004	14 - 18 years	Female	Child <18	Weekend day	7	No		14 - 18 years	Female	Yes	Yes	Yes	Yes	>4hrs	Unchecked	Checked	Unchecked	Unchecked	Unchecked	1	Daily/almost daily	16	5 - 18 years	2018-10-14	Sunday	2018-10-15	Checked	Unchecked	Unchecked	Checked		01	<18 years	<18 years	No	No
Rural	A202	A202-004	14 - 18 years	Female	Child <18	Weekend day	7	No		14 - 18 years	Female	Yes	Yes	Yes	Yes	>4hrs	Unchecked	Checked	Unchecked	Unchecked	Unchecked	1	Daily/almost daily	16	5 - 18 years	2018-10-14	Sunday	2018-10-15	Checked	Unchecked	Unchecked	Checked		01	<18 years	<18 years	No	No
Rural	A202	A202-004	14 - 18 years	Female	Child <18	Weekend day	7	No		14 - 18 years	Female	Yes	Yes	Yes	Yes	>4hrs	Unchecked	Checked	Unchecked	Unchecked	Unchecked	1	Daily/almost daily	16	5 - 18 years	2018-10-14	Sunday	2018-10-15	Checked	Unchecked	Unchecked	Checked		01	<18 years	<18 years	No	No
Rural	A202	A202-004	14 - 18 years	Female	Child <18	Weekend day	7	No		14 - 18 years	Female	Yes	Yes	Yes	Yes	>4hrs	Unchecked	Checked	Unchecked	Unchecked	Unchecked	1	Daily/almost daily	16	5 - 18 years	2018-10-14	Sunday	2018-10-15	Checked	Unchecked	Unchecked	Checked		01	<18 years	<18 years	No	No
Rural	A202	A202-004	14 - 18 years	Female	Child <18	Weekend day	7	No		14 - 18 years	Female	Yes	Yes	Yes	Yes	>4hrs	Unchecked	Checked	Unchecked	Unchecked	Unchecked	1	Daily/almost daily	16	5 - 18 years	2018-10-14	Sunday	2018-10-15	Checked	Unchecked	Unchecked	Checked		01	<18 years	<18 years	No	No
Rural	A202	A202-004	14 - 18 years	Female	Child <18	Weekend day	7	No		14 - 18 years	Female	Yes	Yes	Yes	Yes	>4hrs	Unchecked	Checked	Unchecked	Unchecked	Unchecked	1	Daily/almost daily	16	5 - 18 years	2018-10-14	Sunday	2018-10-15	Checked	Unchecked	Unchecked	Checked		01	<18 years	<18 years	No	No
Rural	A202	A202-004	14 - 18 years	Female	Child <18	Weekend day	7	No		14 - 18 years	Female	Yes	Yes	Yes	Yes	>4hrs	Unchecked	Checked	Unchecked	Unchecked	Unchecked	1	Daily/almost daily	16	5 - 18 years	2018-10-14	Sunday	2018-10-15	Checked	Unchecked	Unchecked	Checked		01	<18 years	<18 years	No	No
Rural	A202	A202-004	14 - 18 years	Female	Child <18	Weekend day	7	No		14 - 18 years	Female	Yes	Yes	Yes	Yes	>4hrs	Unchecked	Checked	Unchecked	Unchecked	Unchecked	1	Daily/almost daily	16	5 - 18 years	2018-10-14	Sunday	2018-10-15	Checked	Unchecked	Unchecked	Checked		01	<18 years	<18 years	No	No
Rural	A202	A202-004	14 - 18 years	Female	Child <18	Weekend day	7	No		14 - 18 years	Female	Yes	Yes	Yes	Yes	>4hrs	Unchecked	Checked	Unchecked	Unchecked	Unchecked	1	Daily/almost daily	16	5 - 18 years	2018-10-14	Sunday	2018-10-15	Checked	Unchecked	Unchecked	Checked		01	<18 years	<18 years	No	No
Rural	A202	A202-004	14 - 18 years	Female	Child <18	Weekend day	7	No		14 - 18 years	Female	Yes	Yes	Yes	Yes	>4hrs	Unchecked	Checked	Unchecked	Unchecked	Unchecked	1	Daily/almost daily	16	5 - 18 years	2018-10-14	Sunday	2018-10-15	Checked	Unchecked	Unchecked	Checked		01	<18 years	<18 years	No	No
Rural	A202	A202-004	14 - 18 years	Female	Child <18	Weekend day	7	No		14 - 18 years	Female	Yes	Yes	Yes	Yes	>4hrs	Unchecked	Checked	Unchecked	Unchecked	Unchecked	1	Daily/almost daily	16	5 - 18 years	2018-10-14	Sunday	2018-10-15	Checked	Unchecked	Unchecked	Checked		01	<18 years	<18 years	No	No
Rural	A202	A202-004	14 - 18 years	Female	Child <18	Weekend day	7	No		14 - 18 years	Female	Yes	Yes	Yes	Yes	>4hrs	Unchecked	Checked	Unchecked	Unchecked	Unchecked	1	Daily/almost daily	16	5 - 18 years	2018-10-14	Sunday	2018-10-15	Checked	Unchecked	Unchecked	Checked		01	<18 years	<18 years	No	No
Rural	A202	A202-004	14 - 18 years	Female	Child <18	Weekend day	7	No		14 - 18 years	Female	Yes	Yes	Yes	Yes	>4hrs	Unchecked	Checked	Unchecked	Unchecked	Unchecked	1	Daily/almost daily	16	5 - 18 years	2018-10-14	Sunday	2018-10-15	Checked	Unchecked	Unchecked	Checked		01	<18 years	<18 years	No	No
Rural	A202	A202-004	14 - 18 years	Female	Child <18	Weekend day	7	No		14 - 18 years	Female	Yes	Yes	Yes	Yes	>4hrs	Unchecked	Checked	Unchecked	Unchecked	Unchecked	1	Daily/almost daily	16	5 - 18 years	2018-10-14	Sunday	2018-10-15	Checked	Unchecked	Unchecked	Checked		01	<18 years	<18 years	No	No
Rural	A202	A202-004	14 - 18 years	Female	Child <18	Weekend day	7	No		14 - 18 years	Female	Yes	Yes	Yes	Yes	>4hrs	Unchecked	Checked	Unchecked	Unchecked	Unchecked	1	Daily/almost daily	16	5 - 18 years	2018-10-14	Sunday	2018-10-15	Checked	Unchecked	Unchecked	Checked		01	<18 years	<18 years	No	No
Rural	A202	A202-004	14 - 18 years	Female	Child <18	Weekend day	7	No		14 - 18 years	Female	Yes	Yes	Yes	Yes	>4hrs	Unchecked	Checked	Unchecked	Unchecked	Unchecked	1	Daily/almost daily	16	5 - 18 years	2018-10-14	Sunday	2018-10-15	Checked	Unchecked	Unchecked	Checked		01	<18 years	<18 years	No	No
Rural	A202	A202-005	7 - 13 years	Female	Child <18	Weekend day	1	Yes	11	7 - 13 years	Male	Yes	Yes	Yes	Yes	1-4hts	Checked	Unchecked	Unchecked	Unchecked	Unchecked	1	Daily/almost daily	10	5 - 18 years	2018-08-19	Sunday	2018-08-20	Checked	Unchecked	Checked	Unchecked		1	<18 years	<18 years	<15 years	<15 years
Rural	A202	A202-005	7 - 13 years	Female	Child <18	Weekend day	2	Yes	18	14 - 18 years	Female	Yes	Yes	Yes	Yes	>4hrs	Checked	Unchecked	Unchecked	Unchecked	Unchecked	1	Daily/almost daily	10	5 - 18 years	2018-08-19	Sunday	2018-08-20	Checked	Unchecked	Unchecked	Checked		1	<18 years	<18 years	<15 years	<15 years
Rural	A202	A202-005	7 - 13 years	Female	Child <18	Weekend day	3	Yes	70	>=65 years	Male	Yes	Yes	Yes	Yes	>4hrs	Checked	Unchecked	Unchecked	Unchecked	Unchecked	1	Daily/almost daily	10	5 - 18 years	2018-08-19	Sunday	2018-08-20	Checked	Unchecked	Checked	Unchecked		1	<18 years	<18 years	<15 years	<15 years
Rural	A202	A202-005	7 - 13 years	Female	Child <18	Weekend day	4	Yes	2	<7 years	Male	Yes	Yes	Yes	Yes	>4hrs	Checked	Unchecked	Unchecked	Unchecked	Unchecked	1	Daily/almost daily	10	5 - 18 years	2018-08-19	Sunday	2018-08-20	Checked	Unchecked	Checked	Unchecked		1	<18 years	<18 years	<15 years	<15 years
Rural	A202	A202-005	7 - 13 years	Female	Child <18	Weekend day	5	Yes	16	14 - 18 years	Female	Yes	Yes	No	Yes	>4hrs	Checked	Unchecked	Unchecked	Unchecked	Unchecked	1	Daily/almost daily	10	5 - 18 years	2018-08-19	Sunday	2018-08-20	Checked	Unchecked	Unchecked	Checked		1	<18 years	<18 years	<15 years	<15 years
Rural	A202	A202-005	7 - 13 years	Female	Child <18	Weekend day	6	Yes	15	14 - 18 years	Male	No	Yes	Yes	No	5-15m	Unchecked	Unchecked	Unchecked	Unchecked	Checked	1	Daily/almost daily	10	5 - 18 years	2018-08-19	Sunday	2018-08-20	Checked	Unchecked	Checked	Unchecked		1	<18 years	<18 years	<15 years	<15 years
Rural	A202	A202-005	7 - 13 years	Female	Child <18	Weekend day	7	Yes	13	7 - 13 years	Female	No	Yes	Yes	No	5-15m	Unchecked	Unchecked	Unchecked	Unchecked	Checked	1	Daily/almost daily	10	5 - 18 years	2018-08-19	Sunday	2018-08-20	Checked	Unchecked	Unchecked	Checked		1	<18 years	<18 years	<15 years	<15 years
Rural	A202	A202-005	7 - 13 years	Female	Child <18	Weekend day	8	Yes	18	14 - 18 years	Female	Yes	Yes	No	No	5-15m	Unchecked	Unchecked	Unchecked	Unchecked	Checked	1	Once or twice a week	10	5 - 18 years	2018-08-19	Sunday	2018-08-20	Checked	Unchecked	Unchecked	Checked		1	<18 years	<18 years	<15 years	<15 years
Rural	A202	A202-005	7 - 13 years	Female	Child <18	Weekend day	9	No		19 to 64 years	Unknown	Yes	No	No	No	15m-1h	Unchecked	Unchecked	Unchecked	Unchecked	Checked	1	Once or twice a week	10	5 - 18 years	2018-08-19	Sunday	2018-08-20	Checked	Unchecked	Checked	Checked		1	<18 years	<18 years	<15 years	<15 years
Rural	A202	A202-005	7 - 13 years	Female	Child <18	Weekend day	9	No		19 to 64 years	Unknown	Yes	No	No	No	15m-1h	Unchecked	Unchecked	Unchecked	Unchecked	Checked	1	Once or twice a week	10	5 - 18 years	2018-08-19	Sunday	2018-08-20	Checked	Unchecked	Checked	Checked		1	<18 years	<18 years	<15 years	<15 years
Rural	A202	A202-005	7 - 13 years	Female	Child <18	Weekend day	9	No		19 to 64 years	Unknown	Yes	No	No	No	15m-1h	Unchecked	Unchecked	Unchecked	Unchecked	Checked	1	Once or twice a week	10	5 - 18 years	2018-08-19	Sunday	2018-08-20	Checked	Unchecked	Checked	Checked		1	<18 years	<18 years	<15 years	<15 years
Rural	A202	A202-005	7 - 13 years	Female	Child <18	Weekend day	9	No		19 to 64 years	Unknown	Yes	No	No	No	15m-1h	Unchecked	Unchecked	Unchecked	Unchecked	Checked	1	Once or twice a week	10	5 - 18 years	2018-08-19	Sunday	2018-08-20	Checked	Unchecked	Checked	Checked		1	<18 years	<18 years	<15 years	<15 years
Rural	A202	A202-005	7 - 13 years	Female	Child <18	Weekend day	9	No		19 to 64 years	Unknown	Yes	No	No	No	15m-1h	Unchecked	Unchecked	Unchecked	Unchecked	Checked	1	Once or twice a week	10	5 - 18 years	2018-08-19	Sunday	2018-08-20	Checked	Unchecked	Checked	Checked		1	<18 years	<18 years	<15 years	<15 years
Rural	A202	A202-005	7 - 13 years	Female	Child <18	Weekend day	9	No		19 to 64 years	Unknown	Yes	No	No	No	15m-1h	Unchecked	Unchecked	Unchecked	Unchecked	Checked	1	Once or twice a week	10	5 - 18 years	2018-08-19	Sunday	2018-08-20	Checked	Unchecked	Checked	Checked		1	<18 years	<18 years	<15 years	<15 years
Rural	A202	A202-005	7 - 13 years	Female	Child <18	Weekend day	9	No		19 to 64 years	Unknown	Yes	No	No	No	15m-1h	Unchecked	Unchecked	Unchecked	Unchecked	Checked	1	Once or twice a week	10	5 - 18 years	2018-08-19	Sunday	2018-08-20	Checked	Unchecked	Checked	Checked		1	<18 years	<18 years	<15 years	<15 years
Rural	A202	A202-005	7 - 13 years	Female	Child <18	Weekend day	9	No		19 to 64 years	Unknown	Yes	No	No	No	15m-1h	Unchecked	Unchecked	Unchecked	Unchecked	Checked	1	Once or twice a week	10	5 - 18 years	2018-08-19	Sunday	2018-08-20	Checked	Unchecked	Checked	Checked		1	<18 years	<18 years	<15 years	<15 years
Rural	A202	A202-005	7 - 13 years	Female	Child <18	Weekend day	9	No		19 to 64 years	Unknown	Yes	No	No	No	15m-1h	Unchecked	Unchecked	Unchecked	Unchecked	Checked	1	Once or twice a week	10	5 - 18 years	2018-08-19	Sunday	2018-08-20	Checked	Unchecked	Checked	Checked		1	<18 years	<18 years	<15 years	<15 years
Rural	A202	A202-005	7 - 13 years	Female	Child <18	Weekend day	9	No		19 to 64 years	Unknown	Yes	No	No	No	15m-1h	Unchecked	Unchecked	Unchecked	Unchecked	Checked	1	Once or twice a week	10	5 - 18 years	2018-08-19	Sunday	2018-08-20	Checked	Unchecked	Checked	Checked		1	<18 years	<18 years	<15 years	<15 years
Rural	A202	A202-005	7 - 13 years	Female	Child <18	Weekend day	9	No		19 to 64 years	Unknown	Yes	No	No	No	15m-1h	Unchecked	Unchecked	Unchecked	Unchecked	Checked	1	Once or twice a week	10	5 - 18 years	2018-08-19	Sunday	2018-08-20	Checked	Unchecked	Checked	Checked		1	<18 years	<18 years	<15 years	<15 years
Rural	A202	A202-005	7 - 13 years	Female	Child <18	Weekend day	9	No		19 to 64 years	Unknown	Yes	No	No	No	15m-1h	Unchecked	Unchecked	Unchecked	Unchecked	Checked	1	Once or twice a week	10	5 - 18 years	2018-08-19	Sunday	2018-08-20	Checked	Unchecked	Checked	Checked		1	<18 years	<18 years	<15 years	<15 years
Rural	A202	A202-005	7 - 13 years	Female	Child <18	Weekend day	9	No		19 to 64 years	Unknown	Yes	No	No	No	15m-1h	Unchecked	Unchecked	Unchecked	Unchecked	Checked	1	Once or twice a week	10	5 - 18 years	2018-08-19	Sunday	2018-08-20	Checked	Unchecked	Checked	Checked		1	<18 years	<18 years	<15 years	<15 years
Rural	A202	A202-005	7 - 13 years	Female	Child <18	Weekend day	9	No		19 to 64 years	Unknown	Yes	No	No	No	15m-1h	Unchecked	Unchecked	Unchecked	Unchecked	Checked	1	Once or twice a week	10	5 - 18 years	2018-08-19	Sunday	2018-08-20	Checked	Unchecked	Checked	Checked		1	<18 years	<18 years	<15 years	<15 years
Rural	A202	A202-005	7 - 13 years	Female	Child <18	Weekend day	9	No		19 to 64 years	Unknown	Yes	No	No	No	15m-1h	Unchecked	Unchecked	Unchecked	Unchecked	Checked	1	Once or twice a week	10	5 - 18 years	2018-08-19	Sunday	2018-08-20	Checked	Unchecked	Checked	Checked		1	<18 years	<18 years	<15 years	<15 years
Rural	A202	A202-005	7 - 13 years	Female	Child <18	Weekend day	9	No		19 to 64 years	Unknown	Yes	No	No	No	15m-1h	Unchecked	Unchecked	Unchecked	Unchecked	Checked	1	Once or twice a week	10	5 - 18 years	2018-08-19	Sunday	2018-08-20	Checked	Unchecked	Checked	Checked		1	<18 years	<18 years	<15 years	<15 years
Rural	A202	A202-005	7 - 13 years	Female	Child <18	Weekend day	9	No		19 to 64 years	Unknown	Yes	No	No	No	15m-1h	Unchecked	Unchecked	Unchecked	Unchecked	Checked	1	Once or twice a week	10	5 - 18 years	2018-08-19	Sunday	2018-08-20	Checked	Unchecked	Checked	Checked		1	<18 years	<18 years	<15 years	<15 years
Rural	A202	A202-005	7 - 13 years	Female	Child <18	Weekend day	9	No		19 to 64 years	Unknown	Yes	No	No	No	15m-1h	Unchecked	Unchecked	Unchecked	Unchecked	Checked	1	Once or twice a week	10	5 - 18 years	2018-08-19	Sunday	2018-08-20	Checked	Unchecked	Checked	Checked		1	<18 years	<18 years	<15 years	<15 years
Rural	A202	A202-005	7 - 13 years	Female	Child <18	Weekend day	9	No		19 to 64 years	Unknown	Yes	No	No	No	15m-1h	Unchecked	Unchecked	Unchecked	Unchecked	Checked	1	Once or twice a week	10	5 - 18 years	2018-08-19	Sunday	2018-08-20	Checked	Unchecked	Checked	Checked		1	<18 years	<18 years	<15 years	<15 years
Rural	A202	A202-005	7 - 13 years	Female	Child <18	Weekend day	9	No		19 to 64 years	Unknown	Yes	No	No	No	15m-1h	Unchecked	Unchecked	Unchecked	Unchecked	Checked	1	Once or twice a week	10	5 - 18 years	2018-08-19	Sunday	2018-08-20	Checked	Unchecked	Checked	Checked		1	<18 years	<18 years	<15 years	<15 years
Rural	A202	A202-005	7 - 13 years	Female	Child <18	Weekend day	9	No		19 to 64 years	Unknown	Yes	No	No	No	15m-1h	Unchecked	Unchecked	Unchecked	Unchecked	Checked	1	Once or twice a week	10	5 - 18 years	2018-08-19	Sunday	2018-08-20	Checked	Unchecked	Checked	Checked		1	<18 years	<18 years	<15 years	<15 years
Rural	A202	A202-005	7 - 13 years	Female	Child <18	Weekend day	9	No		19 to 64 years	Unknown	Yes	No	No	No	15m-1h	Unchecked	Unchecked	Unchecked	Unchecked	Checked	1	Once or twice a week	10	5 - 18 years	2018-08-19	Sunday	2018-08-20	Checked	Unchecked	Checked	Checked		1	<18 years	<18 years	<15 years	<15 years
Rural	A202	A202-005	7 - 13 years	Female	Child <18	Weekend day	9	No		19 to 64 years	Unknown	Yes	No	No	No	15m-1h	Unchecked	Unchecked	Unchecked	Unchecked	Checked	1	Once or twice a week	10	5 - 18 years	2018-08-19	Sunday	2018-08-20	Checked	Unchecked	Checked	Checked		1	<18 years	<18 years	<15 years	<15 years
Rural	A202	A202-005	7 - 13 years	Female	Child <18	Weekend day	9	No		19 to 64 years	Unknown	Yes	No	No	No	15m-1h	Unchecked	Unchecked	Unchecked	Unchecked	Checked	1	Once or twice a week	10	5 - 18 years	2018-08-19	Sunday	2018-08-20	Checked	Unchecked	Checked	Checked		1	<18 years	<18 years	<15 years	<15 years
Rural	A202	A202-005	7 - 13 years	Female	Child <18	Weekend day	9	No		19 to 64 years	Unknown	Yes	No	No	No	15m-1h	Unchecked	Unchecked	Unchecked	Unchecked	Checked	1	Once or twice a week	10	5 - 18 years	2018-08-19	Sunday	2018-08-20	Checked	Unchecked	Checked	Checked		1	<18 years	<18 years	<15 years	<15 years
Rural	A202	A202-005	7 - 13 years	Female	Child <18	Weekend day	9	No		19 to 64 years	Unknown	Yes	No	No	No	15m-1h	Unchecked	Unchecked	Unchecked	Unchecked	Checked	1	Once or twice a week	10	5 - 18 years	2018-08-19	Sunday	2018-08-20	Checked	Unchecked	Checked	Checked		1	<18 years	<18 years	<15 years	<15 years
Rural	A202	A202-005	7 - 13 years	Female	Child <18	Weekend day	9	No		19 to 64 years	Unknown	Yes	No	No	No	15m-1h	Unchecked	Unchecked	Unchecked	Unchecked	Checked	1	Once or twice a week	10	5 - 18 years	2018-08-19	Sunday	2018-08-20	Checked	Unchecked	Checked	Checked		1	<18 years	<18 years	<15 years	<15 years
Rural	A202	A202-005	7 - 13 years	Female	Child <18	Weekend day	9	No		19 to 64 years	Unknown	Yes	No	No	No	15m-1h	Unchecked	Unchecked	Unchecked	Unchecked	Checked	1	Once or twice a week	10	5 - 18 years	2018-08-19	Sunday	2018-08-20	Checked	Unchecked	Checked	Checked		1	<18 years	<18 years	<15 years	<15 years
Rural	A202	A202-005	7 - 13 years	Female	Child <18	Weekend day	9	No		19 to 64 years	Unknown	Yes	No	No	No	15m-1h	Unchecked	Unchecked	Unchecked	Unchecked	Checked	1	Once or twice a week	10	5 - 18 years	2018-08-19	Sunday	2018-08-20	Checked	Unchecked	Checked	Checked		1	<18 years	<18 years	<15 years	<15 years
Rural	A202	A202-005	7 - 13 years	Female	Child <18	Weekend day	9	No		19 to 64 years	Unknown	Yes	No	No	No	15m-1h	Unchecked	Unchecked	Unchecked	Unchecked	Checked	1	Once or twice a week	10	5 - 18 years	2018-08-19	Sunday	2018-08-20	Checked	Unchecked	Checked	Checked		1	<18 years	<18 years	<15 years	<15 years
Rural	A202	A202-005	7 - 13 years	Female	Child <18	Weekend day	10	Yes	16	14 - 18 years	Female	No	Yes	No	No	5-15m	Unchecked	Unchecked	Unchecked	Unchecked	Checked	1	Once or twice a week	10	5 - 18 years	2018-08-19	Sunday	2018-08-20	Checked	Unchecked	Unchecked	Checked		1	<18 years	<18 years	<15 years	<15 years
Rural	A202	A202-005	7 - 13 years	Female	Child <18	Weekend day	11	No		7 - 13 years	Female	Yes	No	No	No	15m-1h	Unchecked	Unchecked	Unchecked	Unchecked	Checked	1	Once or twice a week	10	5 - 18 years	2018-08-19	Sunday	2018-08-20	Checked	Unchecked	Unchecked	Checked		1	<18 years	<18 years	<15 years	<15 years
Rural	A202	A202-005	7 - 13 years	Female	Child <18	Weekend day	11	No		7 - 13 years	Female	Yes	No	No	No	15m-1h	Unchecked	Unchecked	Unchecked	Unchecked	Checked	1	Once or twice a week	10	5 - 18 years	2018-08-19	Sunday	2018-08-20	Checked	Unchecked	Unchecked	Checked		1	<18 years	<18 years	<15 years	<15 years
Rural	A202	A202-005	7 - 13 years	Female	Child <18	Weekend day	11	No		7 - 13 years	Female	Yes	No	No	No	15m-1h	Unchecked	Unchecked	Unchecked	Unchecked	Checked	1	Once or twice a week	10	5 - 18 years	2018-08-19	Sunday	2018-08-20	Checked	Unchecked	Unchecked	Checked		1	<18 years	<18 years	<15 years	<15 years
Rural	A202	A202-005	7 - 13 years	Female	Child <18	Weekend day	11	No		7 - 13 years	Female	Yes	No	No	No	15m-1h	Unchecked	Unchecked	Unchecked	Unchecked	Checked	1	Once or twice a week	10	5 - 18 years	2018-08-19	Sunday	2018-08-20	Checked	Unchecked	Unchecked	Checked		1	<18 years	<18 years	<15 years	<15 years
Rural	A202	A202-005	7 - 13 years	Female	Child <18	Weekend day	11	No		7 - 13 years	Female	Yes	No	No	No	15m-1h	Unchecked	Unchecked	Unchecked	Unchecked	Checked	1	Once or twice a week	10	5 - 18 years	2018-08-19	Sunday	2018-08-20	Checked	Unchecked	Unchecked	Checked		1	<18 years	<18 years	<15 years	<15 years
Rural	A202	A202-005	7 - 13 years	Female	Child <18	Weekend day	11	No		7 - 13 years	Female	Yes	No	No	No	15m-1h	Unchecked	Unchecked	Unchecked	Unchecked	Checked	1	Once or twice a week	10	5 - 18 years	2018-08-19	Sunday	2018-08-20	Checked	Unchecked	Unchecked	Checked		1	<18 years	<18 years	<15 years	<15 years
Rural	A202	A202-005	7 - 13 years	Female	Child <18	Weekend day	11	No		7 - 13 years	Female	Yes	No	No	No	15m-1h	Unchecked	Unchecked	Unchecked	Unchecked	Checked	1	Once or twice a week	10	5 - 18 years	2018-08-19	Sunday	2018-08-20	Checked	Unchecked	Unchecked	Checked		1	<18 years	<18 years	<15 years	<15 years
Rural	A202	A202-005	7 - 13 years	Female	Child <18	Weekend day	11	No		7 - 13 years	Female	Yes	No	No	No	15m-1h	Unchecked	Unchecked	Unchecked	Unchecked	Checked	1	Once or twice a week	10	5 - 18 years	2018-08-19	Sunday	2018-08-20	Checked	Unchecked	Unchecked	Checked		1	<18 years	<18 years	<15 years	<15 years
Rural	A202	A202-005	7 - 13 years	Female	Child <18	Weekend day	11	No		7 - 13 years	Female	Yes	No	No	No	15m-1h	Unchecked	Unchecked	Unchecked	Unchecked	Checked	1	Once or twice a week	10	5 - 18 years	2018-08-19	Sunday	2018-08-20	Checked	Unchecked	Unchecked	Checked		1	<18 years	<18 years	<15 years	<15 years
Rural	A202	A202-005	7 - 13 years	Female	Child <18	Weekend day	11	No		7 - 13 years	Female	Yes	No	No	No	15m-1h	Unchecked	Unchecked	Unchecked	Unchecked	Checked	1	Once or twice a week	10	5 - 18 years	2018-08-19	Sunday	2018-08-20	Checked	Unchecked	Unchecked	Checked		1	<18 years	<18 years	<15 years	<15 years
Rural	A202	A202-005	7 - 13 years	Female	Child <18	Weekend day	12	Yes	3	<7 years	Female	Yes	Yes	Yes	No	15m-1h	Unchecked	Unchecked	Unchecked	Unchecked	Checked	1	Once or twice a week	10	5 - 18 years	2018-08-19	Sunday	2018-08-20	Checked	Unchecked	Unchecked	Checked		1	<18 years	<18 years	<15 years	<15 years
Rural	A202	A202-005	7 - 13 years	Female	Child <18	Weekend day	12	Yes	3	<7 years	Female	Yes	Yes	Yes	No	15m-1h	Unchecked	Unchecked	Unchecked	Unchecked	Checked	1	Once or twice a week	10	5 - 18 years	2018-08-19	Sunday	2018-08-20	Checked	Unchecked	Unchecked	Checked		1	<18 years	<18 years	<15 years	<15 years
Rural	A202	A202-005	7 - 13 years	Female	Child <18	Weekend day	12	Yes	3	<7 years	Female	Yes	Yes	Yes	No	15m-1h	Unchecked	Unchecked	Unchecked	Unchecked	Checked	1	Once or twice a week	10	5 - 18 years	2018-08-19	Sunday	2018-08-20	Checked	Unchecked	Unchecked	Checked		1	<18 years	<18 years	<15 years	<15 years
Rural	A203	A203-001	19 to 64 years	Male	Head of home	Weekend day	1	Yes	30	19 to 64 years	Female	Yes	Yes	Yes	Yes	1-4hts	Checked	Unchecked	Unchecked	Unchecked	Unchecked	1	Daily/almost daily	29	19 - 65 years	2018-09-22	Saturday	2018-09-23	Checked	Unchecked	Unchecked	Checked		1	Some secondary	Unemployed	No	No
Rural	A203	A203-001	19 to 64 years	Male	Head of home	Weekend day	2	Yes	7	7 - 13 years	Female	Yes	Yes	Yes	Yes	1-4hts	Checked	Unchecked	Unchecked	Unchecked	Unchecked	1	Daily/almost daily	29	19 - 65 years	2018-09-22	Saturday	2018-09-23	Checked	Unchecked	Unchecked	Checked		1	Some secondary	Unemployed	No	No
Rural	A203	A203-001	19 to 64 years	Male	Head of home	Weekend day	3	Yes	6	<7 years	Female	Yes	Yes	Yes	Yes	1-4hts	Checked	Unchecked	Unchecked	Unchecked	Unchecked	1	Daily/almost daily	29	19 - 65 years	2018-09-22	Saturday	2018-09-23	Checked	Unchecked	Unchecked	Checked		1	Some secondary	Unemployed	No	No
Rural	A203	A203-001	19 to 64 years	Male	Head of home	Weekend day	4	Yes	2	<7 years	Female	Yes	Yes	Yes	Yes	1-4hts	Checked	Unchecked	Unchecked	Unchecked	Unchecked	1	Daily/almost daily	29	19 - 65 years	2018-09-22	Saturday	2018-09-23	Checked	Unchecked	Unchecked	Checked		1	Some secondary	Unemployed	No	No
Rural	A203	A203-001	19 to 64 years	Male	Head of home	Weekend day	5	No		19 to 64 years	Male	Yes	No	No	No	15m-1h	Unchecked	Unchecked	Unchecked	Checked	Unchecked	1	Never met before	29	19 - 65 years	2018-09-22	Saturday	2018-09-23	Checked	Unchecked	Checked	Unchecked		1	Some secondary	Unemployed	No	No
Rural	A203	A203-001	19 to 64 years	Male	Head of home	Weekend day	5	No		19 to 64 years	Male	Yes	No	No	No	15m-1h	Unchecked	Unchecked	Unchecked	Checked	Unchecked	1	Never met before	29	19 - 65 years	2018-09-22	Saturday	2018-09-23	Checked	Unchecked	Checked	Unchecked		1	Some secondary	Unemployed	No	No
Rural	A203	A203-001	19 to 64 years	Male	Head of home	Weekend day	5	No		19 to 64 years	Male	Yes	No	No	No	15m-1h	Unchecked	Unchecked	Unchecked	Checked	Unchecked	1	Never met before	29	19 - 65 years	2018-09-22	Saturday	2018-09-23	Checked	Unchecked	Checked	Unchecked		1	Some secondary	Unemployed	No	No
Rural	A203	A203-001	19 to 64 years	Male	Head of home	Weekend day	5	No		19 to 64 years	Male	Yes	No	No	No	15m-1h	Unchecked	Unchecked	Unchecked	Checked	Unchecked	1	Never met before	29	19 - 65 years	2018-09-22	Saturday	2018-09-23	Checked	Unchecked	Checked	Unchecked		1	Some secondary	Unemployed	No	No
Rural	A203	A203-001	19 to 64 years	Male	Head of home	Weekend day	5	No		19 to 64 years	Male	Yes	No	No	No	15m-1h	Unchecked	Unchecked	Unchecked	Checked	Unchecked	1	Never met before	29	19 - 65 years	2018-09-22	Saturday	2018-09-23	Checked	Unchecked	Checked	Unchecked		1	Some secondary	Unemployed	No	No
Rural	A203	A203-001	19 to 64 years	Male	Head of home	Weekend day	5	No		19 to 64 years	Male	Yes	No	No	No	15m-1h	Unchecked	Unchecked	Unchecked	Checked	Unchecked	1	Never met before	29	19 - 65 years	2018-09-22	Saturday	2018-09-23	Checked	Unchecked	Checked	Unchecked		1	Some secondary	Unemployed	No	No
Rural	A203	A203-001	19 to 64 years	Male	Head of home	Weekend day	5	No		19 to 64 years	Male	Yes	No	No	No	15m-1h	Unchecked	Unchecked	Unchecked	Checked	Unchecked	1	Never met before	29	19 - 65 years	2018-09-22	Saturday	2018-09-23	Checked	Unchecked	Checked	Unchecked		1	Some secondary	Unemployed	No	No
Rural	A203	A203-001	19 to 64 years	Male	Head of home	Weekend day	6	No		19 to 64 years	Female	Yes	No	No	No	15m-1h	Unchecked	Unchecked	Unchecked	Checked	Unchecked	1	Never met before	29	19 - 65 years	2018-09-22	Saturday	2018-09-23	Checked	Unchecked	Unchecked	Checked		1	Some secondary	Unemployed	No	No
Rural	A203	A203-001	19 to 64 years	Male	Head of home	Weekend day	6	No		19 to 64 years	Female	Yes	No	No	No	15m-1h	Unchecked	Unchecked	Unchecked	Checked	Unchecked	1	Never met before	29	19 - 65 years	2018-09-22	Saturday	2018-09-23	Checked	Unchecked	Unchecked	Checked		1	Some secondary	Unemployed	No	No
Rural	A203	A203-001	19 to 64 years	Male	Head of home	Weekend day	6	No		19 to 64 years	Female	Yes	No	No	No	15m-1h	Unchecked	Unchecked	Unchecked	Checked	Unchecked	1	Never met before	29	19 - 65 years	2018-09-22	Saturday	2018-09-23	Checked	Unchecked	Unchecked	Checked		1	Some secondary	Unemployed	No	No
Rural	A203	A203-001	19 to 64 years	Male	Head of home	Weekend day	7	No		19 to 64 years	Male	Yes	Yes	Yes	No	15m-1h	Unchecked	Unchecked	Unchecked	Checked	Unchecked	1	Never met before	29	19 - 65 years	2018-09-22	Saturday	2018-09-23	Checked	Unchecked	Checked	Unchecked		1	Some secondary	Unemployed	No	No
Rural	A203	A203-001	19 to 64 years	Male	Head of home	Weekend day	7	No		19 to 64 years	Male	Yes	Yes	Yes	No	15m-1h	Unchecked	Unchecked	Unchecked	Checked	Unchecked	1	Never met before	29	19 - 65 years	2018-09-22	Saturday	2018-09-23	Checked	Unchecked	Checked	Unchecked		1	Some secondary	Unemployed	No	No
Rural	A203	A203-001	19 to 64 years	Male	Head of home	Weekend day	7	No		19 to 64 years	Male	Yes	Yes	Yes	No	15m-1h	Unchecked	Unchecked	Unchecked	Checked	Unchecked	1	Never met before	29	19 - 65 years	2018-09-22	Saturday	2018-09-23	Checked	Unchecked	Checked	Unchecked		1	Some secondary	Unemployed	No	No
Rural	A203	A203-001	19 to 64 years	Male	Head of home	Weekend day	7	No		19 to 64 years	Male	Yes	Yes	Yes	No	15m-1h	Unchecked	Unchecked	Unchecked	Checked	Unchecked	1	Never met before	29	19 - 65 years	2018-09-22	Saturday	2018-09-23	Checked	Unchecked	Checked	Unchecked		1	Some secondary	Unemployed	No	No
Rural	A203	A203-001	19 to 64 years	Male	Head of home	Weekend day	8	No		14 - 18 years	Female	No	Yes	Yes	No	5-15m	Unchecked	Unchecked	Unchecked	Unchecked	Checked	1	Never met before	29	19 - 65 years	2018-09-22	Saturday	2018-09-23	Checked	Unchecked	Unchecked	Checked		1	Some secondary	Unemployed	No	No
Rural	A203	A203-001	19 to 64 years	Male	Head of home	Weekend day	8	No		14 - 18 years	Female	No	Yes	Yes	No	5-15m	Unchecked	Unchecked	Unchecked	Unchecked	Checked	1	Never met before	29	19 - 65 years	2018-09-22	Saturday	2018-09-23	Checked	Unchecked	Unchecked	Checked		1	Some secondary	Unemployed	No	No
Rural	A203	A203-001	19 to 64 years	Male	Head of home	Weekend day	8	No		14 - 18 years	Female	No	Yes	Yes	No	5-15m	Unchecked	Unchecked	Unchecked	Unchecked	Checked	1	Never met before	29	19 - 65 years	2018-09-22	Saturday	2018-09-23	Checked	Unchecked	Unchecked	Checked		1	Some secondary	Unemployed	No	No
Rural	A203	A203-001	19 to 64 years	Male	Head of home	Weekend day	9	No		7 - 13 years	Male	No	Yes	Yes	No	5-15m	Unchecked	Unchecked	Unchecked	Unchecked	Checked	1	Daily/almost daily	29	19 - 65 years	2018-09-22	Saturday	2018-09-23	Checked	Unchecked	Checked	Unchecked		1	Some secondary	Unemployed	No	No
Rural	A203	A203-001	19 to 64 years	Male	Head of home	Weekend day	9	No		7 - 13 years	Male	No	Yes	Yes	No	5-15m	Unchecked	Unchecked	Unchecked	Unchecked	Checked	1	Daily/almost daily	29	19 - 65 years	2018-09-22	Saturday	2018-09-23	Checked	Unchecked	Checked	Unchecked		1	Some secondary	Unemployed	No	No
Rural	A203	A203-001	19 to 64 years	Male	Head of home	Weekend day	9	No		7 - 13 years	Male	No	Yes	Yes	No	5-15m	Unchecked	Unchecked	Unchecked	Unchecked	Checked	1	Daily/almost daily	29	19 - 65 years	2018-09-22	Saturday	2018-09-23	Checked	Unchecked	Checked	Unchecked		1	Some secondary	Unemployed	No	No
Rural	A203	A203-001	19 to 64 years	Male	Head of home	Weekend day	9	No		7 - 13 years	Male	No	Yes	Yes	No	5-15m	Unchecked	Unchecked	Unchecked	Unchecked	Checked	1	Daily/almost daily	29	19 - 65 years	2018-09-22	Saturday	2018-09-23	Checked	Unchecked	Checked	Unchecked		1	Some secondary	Unemployed	No	No
Rural	A203	A203-001	19 to 64 years	Male	Head of home	Weekend day	9	No		7 - 13 years	Male	No	Yes	Yes	No	5-15m	Unchecked	Unchecked	Unchecked	Unchecked	Checked	1	Daily/almost daily	29	19 - 65 years	2018-09-22	Saturday	2018-09-23	Checked	Unchecked	Checked	Unchecked		1	Some secondary	Unemployed	No	No
Rural	A203	A203-001	19 to 64 years	Male	Head of home	Weekend day	9	No		7 - 13 years	Male	No	Yes	Yes	No	5-15m	Unchecked	Unchecked	Unchecked	Unchecked	Checked	1	Daily/almost daily	29	19 - 65 years	2018-09-22	Saturday	2018-09-23	Checked	Unchecked	Checked	Unchecked		1	Some secondary	Unemployed	No	No
Rural	A203	A203-001	19 to 64 years	Male	Head of home	Weekend day	10	No		>=65 years	Female	No	Yes	Yes	No	15m-1h	Unchecked	Unchecked	Unchecked	Unchecked	Checked	1	Daily/almost daily	29	19 - 65 years	2018-09-22	Saturday	2018-09-23	Checked	Unchecked	Unchecked	Checked		1	Some secondary	Unemployed	No	No
Rural	A203	A203-001	19 to 64 years	Male	Head of home	Weekend day	10	No		>=65 years	Female	No	Yes	Yes	No	15m-1h	Unchecked	Unchecked	Unchecked	Unchecked	Checked	1	Daily/almost daily	29	19 - 65 years	2018-09-22	Saturday	2018-09-23	Checked	Unchecked	Unchecked	Checked		1	Some secondary	Unemployed	No	No
Rural	A203	A203-001	19 to 64 years	Male	Head of home	Weekend day	11	No		>=65 years	Male	No	Yes	Yes	No	15m-1h	Unchecked	Unchecked	Unchecked	Unchecked	Checked	1	Daily/almost daily	29	19 - 65 years	2018-09-22	Saturday	2018-09-23	Checked	Unchecked	Checked	Unchecked		1	Some secondary	Unemployed	No	No
Rural	A203	A203-001	19 to 64 years	Male	Head of home	Weekend day	11	No		>=65 years	Male	No	Yes	Yes	No	15m-1h	Unchecked	Unchecked	Unchecked	Unchecked	Checked	1	Daily/almost daily	29	19 - 65 years	2018-09-22	Saturday	2018-09-23	Checked	Unchecked	Checked	Unchecked		1	Some secondary	Unemployed	No	No
Rural	A203	A203-001	19 to 64 years	Male	Head of home	Weekend day	12	No		19 to 64 years	Female	Yes	No	No	No	15m-1h	Unchecked	Unchecked	Unchecked	Checked	Unchecked	1	Never met before	29	19 - 65 years	2018-09-22	Saturday	2018-09-23	Checked	Unchecked	Unchecked	Checked		1	Some secondary	Unemployed	No	No
Rural	A203	A203-001	19 to 64 years	Male	Head of home	Weekend day	12	No		19 to 64 years	Female	Yes	No	No	No	15m-1h	Unchecked	Unchecked	Unchecked	Checked	Unchecked	1	Never met before	29	19 - 65 years	2018-09-22	Saturday	2018-09-23	Checked	Unchecked	Unchecked	Checked		1	Some secondary	Unemployed	No	No
Rural	A203	A203-001	19 to 64 years	Male	Head of home	Weekend day	12	No		19 to 64 years	Female	Yes	No	No	No	15m-1h	Unchecked	Unchecked	Unchecked	Checked	Unchecked	1	Never met before	29	19 - 65 years	2018-09-22	Saturday	2018-09-23	Checked	Unchecked	Unchecked	Checked		1	Some secondary	Unemployed	No	No
Rural	A203	A203-001	19 to 64 years	Male	Head of home	Weekend day	12	No		19 to 64 years	Female	Yes	No	No	No	15m-1h	Unchecked	Unchecked	Unchecked	Checked	Unchecked	1	Never met before	29	19 - 65 years	2018-09-22	Saturday	2018-09-23	Checked	Unchecked	Unchecked	Checked		1	Some secondary	Unemployed	No	No
Rural	A203	A203-001	19 to 64 years	Male	Head of home	Weekend day	12	No		19 to 64 years	Female	Yes	No	No	No	15m-1h	Unchecked	Unchecked	Unchecked	Checked	Unchecked	1	Never met before	29	19 - 65 years	2018-09-22	Saturday	2018-09-23	Checked	Unchecked	Unchecked	Checked		1	Some secondary	Unemployed	No	No
Rural	A203	A203-001	19 to 64 years	Male	Head of home	Weekend day	12	No		19 to 64 years	Female	Yes	No	No	No	15m-1h	Unchecked	Unchecked	Unchecked	Checked	Unchecked	1	Never met before	29	19 - 65 years	2018-09-22	Saturday	2018-09-23	Checked	Unchecked	Unchecked	Checked		1	Some secondary	Unemployed	No	No
Rural	A203	A203-001	19 to 64 years	Male	Head of home	Weekend day	12	No		19 to 64 years	Female	Yes	No	No	No	15m-1h	Unchecked	Unchecked	Unchecked	Checked	Unchecked	1	Never met before	29	19 - 65 years	2018-09-22	Saturday	2018-09-23	Checked	Unchecked	Unchecked	Checked		1	Some secondary	Unemployed	No	No
Rural	A203	A203-001	19 to 64 years	Male	Head of home	Weekend day	12	No		19 to 64 years	Female	Yes	No	No	No	15m-1h	Unchecked	Unchecked	Unchecked	Checked	Unchecked	1	Never met before	29	19 - 65 years	2018-09-22	Saturday	2018-09-23	Checked	Unchecked	Unchecked	Checked		1	Some secondary	Unemployed	No	No
Rural	A203	A203-001	19 to 64 years	Male	Head of home	Weekend day	12	No		19 to 64 years	Female	Yes	No	No	No	15m-1h	Unchecked	Unchecked	Unchecked	Checked	Unchecked	1	Never met before	29	19 - 65 years	2018-09-22	Saturday	2018-09-23	Checked	Unchecked	Unchecked	Checked		1	Some secondary	Unemployed	No	No
Rural	A203	A203-001	19 to 64 years	Male	Head of home	Weekend day	12	No		19 to 64 years	Female	Yes	No	No	No	15m-1h	Unchecked	Unchecked	Unchecked	Checked	Unchecked	1	Never met before	29	19 - 65 years	2018-09-22	Saturday	2018-09-23	Checked	Unchecked	Unchecked	Checked		1	Some secondary	Unemployed	No	No
Rural	A203	A203-001	19 to 64 years	Male	Head of home	Weekend day	13	No		19 to 64 years	Male	Yes	No	No	No	15m-1h	Unchecked	Unchecked	Unchecked	Checked	Unchecked	1	Never met before	29	19 - 65 years	2018-09-22	Saturday	2018-09-23	Checked	Unchecked	Checked	Unchecked		1	Some secondary	Unemployed	No	No
Rural	A203	A203-001	19 to 64 years	Male	Head of home	Weekend day	13	No		19 to 64 years	Male	Yes	No	No	No	15m-1h	Unchecked	Unchecked	Unchecked	Checked	Unchecked	1	Never met before	29	19 - 65 years	2018-09-22	Saturday	2018-09-23	Checked	Unchecked	Checked	Unchecked		1	Some secondary	Unemployed	No	No
Rural	A203	A203-001	19 to 64 years	Male	Head of home	Weekend day	13	No		19 to 64 years	Male	Yes	No	No	No	15m-1h	Unchecked	Unchecked	Unchecked	Checked	Unchecked	1	Never met before	29	19 - 65 years	2018-09-22	Saturday	2018-09-23	Checked	Unchecked	Checked	Unchecked		1	Some secondary	Unemployed	No	No
Rural	A203	A203-001	19 to 64 years	Male	Head of home	Weekend day	13	No		19 to 64 years	Male	Yes	No	No	No	15m-1h	Unchecked	Unchecked	Unchecked	Checked	Unchecked	1	Never met before	29	19 - 65 years	2018-09-22	Saturday	2018-09-23	Checked	Unchecked	Checked	Unchecked		1	Some secondary	Unemployed	No	No
Rural	A203	A203-001	19 to 64 years	Male	Head of home	Weekend day	13	No		19 to 64 years	Male	Yes	No	No	No	15m-1h	Unchecked	Unchecked	Unchecked	Checked	Unchecked	1	Never met before	29	19 - 65 years	2018-09-22	Saturday	2018-09-23	Checked	Unchecked	Checked	Unchecked		1	Some secondary	Unemployed	No	No
Rural	A203	A203-001	19 to 64 years	Male	Head of home	Weekend day	13	No		19 to 64 years	Male	Yes	No	No	No	15m-1h	Unchecked	Unchecked	Unchecked	Checked	Unchecked	1	Never met before	29	19 - 65 years	2018-09-22	Saturday	2018-09-23	Checked	Unchecked	Checked	Unchecked		1	Some secondary	Unemployed	No	No
Rural	A203	A203-001	19 to 64 years	Male	Head of home	Weekend day	13	No		19 to 64 years	Male	Yes	No	No	No	15m-1h	Unchecked	Unchecked	Unchecked	Checked	Unchecked	1	Never met before	29	19 - 65 years	2018-09-22	Saturday	2018-09-23	Checked	Unchecked	Checked	Unchecked		1	Some secondary	Unemployed	No	No
Rural	A203	A203-001	19 to 64 years	Male	Head of home	Weekend day	13	No		19 to 64 years	Male	Yes	No	No	No	15m-1h	Unchecked	Unchecked	Unchecked	Checked	Unchecked	1	Never met before	29	19 - 65 years	2018-09-22	Saturday	2018-09-23	Checked	Unchecked	Checked	Unchecked		1	Some secondary	Unemployed	No	No
Rural	A203	A203-001	19 to 64 years	Male	Head of home	Weekend day	13	No		19 to 64 years	Male	Yes	No	No	No	15m-1h	Unchecked	Unchecked	Unchecked	Checked	Unchecked	1	Never met before	29	19 - 65 years	2018-09-22	Saturday	2018-09-23	Checked	Unchecked	Checked	Unchecked		1	Some secondary	Unemployed	No	No
Rural	A203	A203-001	19 to 64 years	Male	Head of home	Weekend day	13	No		19 to 64 years	Male	Yes	No	No	No	15m-1h	Unchecked	Unchecked	Unchecked	Checked	Unchecked	1	Never met before	29	19 - 65 years	2018-09-22	Saturday	2018-09-23	Checked	Unchecked	Checked	Unchecked		1	Some secondary	Unemployed	No	No
Rural	A203	A203-001	19 to 64 years	Male	Head of home	Weekend day	13	No		19 to 64 years	Male	Yes	No	No	No	15m-1h	Unchecked	Unchecked	Unchecked	Checked	Unchecked	1	Never met before	29	19 - 65 years	2018-09-22	Saturday	2018-09-23	Checked	Unchecked	Checked	Unchecked		1	Some secondary	Unemployed	No	No
Rural	A203	A203-001	19 to 64 years	Male	Head of home	Weekend day	13	No		19 to 64 years	Male	Yes	No	No	No	15m-1h	Unchecked	Unchecked	Unchecked	Checked	Unchecked	1	Never met before	29	19 - 65 years	2018-09-22	Saturday	2018-09-23	Checked	Unchecked	Checked	Unchecked		1	Some secondary	Unemployed	No	No
Rural	A203	A203-001	19 to 64 years	Male	Head of home	Weekend day	14	No		19 to 64 years	Male	Yes	Yes	Yes	No	15m-1h	Unchecked	Unchecked	Unchecked	Checked	Unchecked	1	Never met before	29	19 - 65 years	2018-09-22	Saturday	2018-09-23	Checked	Unchecked	Checked	Unchecked		1	Some secondary	Unemployed	No	No
Rural	A203	A203-001	19 to 64 years	Male	Head of home	Weekend day	14	No		19 to 64 years	Male	Yes	Yes	Yes	No	15m-1h	Unchecked	Unchecked	Unchecked	Checked	Unchecked	1	Never met before	29	19 - 65 years	2018-09-22	Saturday	2018-09-23	Checked	Unchecked	Checked	Unchecked		1	Some secondary	Unemployed	No	No
Rural	A203	A203-001	19 to 64 years	Male	Head of home	Weekend day	14	No		19 to 64 years	Male	Yes	Yes	Yes	No	15m-1h	Unchecked	Unchecked	Unchecked	Checked	Unchecked	1	Never met before	29	19 - 65 years	2018-09-22	Saturday	2018-09-23	Checked	Unchecked	Checked	Unchecked		1	Some secondary	Unemployed	No	No
Rural	A203	A203-001	19 to 64 years	Male	Head of home	Weekend day	15	No		<7 years	Female	Yes	No	No	No	1-4hts	Unchecked	Unchecked	Unchecked	Unchecked	Checked	1	Once or twice a week	29	19 - 65 years	2018-09-22	Saturday	2018-09-23	Checked	Unchecked	Unchecked	Checked		1	Some secondary	Unemployed	No	No
Rural	A203	A203-001	19 to 64 years	Male	Head of home	Weekend day	15	No		<7 years	Female	Yes	No	No	No	1-4hts	Unchecked	Unchecked	Unchecked	Unchecked	Checked	1	Once or twice a week	29	19 - 65 years	2018-09-22	Saturday	2018-09-23	Checked	Unchecked	Unchecked	Checked		1	Some secondary	Unemployed	No	No
Rural	A203	A203-001	19 to 64 years	Male	Head of home	Weekend day	15	No		<7 years	Female	Yes	No	No	No	1-4hts	Unchecked	Unchecked	Unchecked	Unchecked	Checked	1	Once or twice a week	29	19 - 65 years	2018-09-22	Saturday	2018-09-23	Checked	Unchecked	Unchecked	Checked		1	Some secondary	Unemployed	No	No
Rural	A203	A203-001	19 to 64 years	Male	Head of home	Weekend day	15	No		<7 years	Female	Yes	No	No	No	1-4hts	Unchecked	Unchecked	Unchecked	Unchecked	Checked	1	Once or twice a week	29	19 - 65 years	2018-09-22	Saturday	2018-09-23	Checked	Unchecked	Unchecked	Checked		1	Some secondary	Unemployed	No	No
Rural	A203	A203-001	19 to 64 years	Male	Head of home	Weekend day	15	No		<7 years	Female	Yes	No	No	No	1-4hts	Unchecked	Unchecked	Unchecked	Unchecked	Checked	1	Once or twice a week	29	19 - 65 years	2018-09-22	Saturday	2018-09-23	Checked	Unchecked	Unchecked	Checked		1	Some secondary	Unemployed	No	No
Rural	A203	A203-001	19 to 64 years	Male	Head of home	Weekend day	15	No		<7 years	Female	Yes	No	No	No	1-4hts	Unchecked	Unchecked	Unchecked	Unchecked	Checked	1	Once or twice a week	29	19 - 65 years	2018-09-22	Saturday	2018-09-23	Checked	Unchecked	Unchecked	Checked		1	Some secondary	Unemployed	No	No
Rural	A203	A203-001	19 to 64 years	Male	Head of home	Weekend day	15	No		<7 years	Female	Yes	No	No	No	1-4hts	Unchecked	Unchecked	Unchecked	Unchecked	Checked	1	Once or twice a week	29	19 - 65 years	2018-09-22	Saturday	2018-09-23	Checked	Unchecked	Unchecked	Checked		1	Some secondary	Unemployed	No	No
Rural	A203	A203-001	19 to 64 years	Male	Head of home	Weekend day	16	No		7 - 13 years	Male	Yes	No	No	No	1-4hts	Unchecked	Unchecked	Unchecked	Unchecked	Checked	1	Once or twice a week	29	19 - 65 years	2018-09-22	Saturday	2018-09-23	Checked	Unchecked	Checked	Unchecked		1	Some secondary	Unemployed	No	No
Rural	A203	A203-001	19 to 64 years	Male	Head of home	Weekend day	16	No		7 - 13 years	Male	Yes	No	No	No	1-4hts	Unchecked	Unchecked	Unchecked	Unchecked	Checked	1	Once or twice a week	29	19 - 65 years	2018-09-22	Saturday	2018-09-23	Checked	Unchecked	Checked	Unchecked		1	Some secondary	Unemployed	No	No
Rural	A203	A203-001	19 to 64 years	Male	Head of home	Weekend day	16	No		7 - 13 years	Male	Yes	No	No	No	1-4hts	Unchecked	Unchecked	Unchecked	Unchecked	Checked	1	Once or twice a week	29	19 - 65 years	2018-09-22	Saturday	2018-09-23	Checked	Unchecked	Checked	Unchecked		1	Some secondary	Unemployed	No	No
Rural	A203	A203-001	19 to 64 years	Male	Head of home	Weekend day	16	No		7 - 13 years	Male	Yes	No	No	No	1-4hts	Unchecked	Unchecked	Unchecked	Unchecked	Checked	1	Once or twice a week	29	19 - 65 years	2018-09-22	Saturday	2018-09-23	Checked	Unchecked	Checked	Unchecked		1	Some secondary	Unemployed	No	No
Rural	A203	A203-001	19 to 64 years	Male	Head of home	Weekend day	16	No		7 - 13 years	Male	Yes	No	No	No	1-4hts	Unchecked	Unchecked	Unchecked	Unchecked	Checked	1	Once or twice a week	29	19 - 65 years	2018-09-22	Saturday	2018-09-23	Checked	Unchecked	Checked	Unchecked		1	Some secondary	Unemployed	No	No
Rural	A203	A203-001	19 to 64 years	Male	Head of home	Weekend day	16	No		7 - 13 years	Male	Yes	No	No	No	1-4hts	Unchecked	Unchecked	Unchecked	Unchecked	Checked	1	Once or twice a week	29	19 - 65 years	2018-09-22	Saturday	2018-09-23	Checked	Unchecked	Checked	Unchecked		1	Some secondary	Unemployed	No	No
Rural	A203	A203-001	19 to 64 years	Male	Head of home	Weekend day	16	No		7 - 13 years	Male	Yes	No	No	No	1-4hts	Unchecked	Unchecked	Unchecked	Unchecked	Checked	1	Once or twice a week	29	19 - 65 years	2018-09-22	Saturday	2018-09-23	Checked	Unchecked	Checked	Unchecked		1	Some secondary	Unemployed	No	No
Rural	A203	A203-001	19 to 64 years	Male	Head of home	Weekend day	16	No		7 - 13 years	Male	Yes	No	No	No	1-4hts	Unchecked	Unchecked	Unchecked	Unchecked	Checked	1	Once or twice a week	29	19 - 65 years	2018-09-22	Saturday	2018-09-23	Checked	Unchecked	Checked	Unchecked		1	Some secondary	Unemployed	No	No
Rural	A203	A203-001	19 to 64 years	Male	Head of home	Weekend day	16	No		7 - 13 years	Male	Yes	No	No	No	1-4hts	Unchecked	Unchecked	Unchecked	Unchecked	Checked	1	Once or twice a week	29	19 - 65 years	2018-09-22	Saturday	2018-09-23	Checked	Unchecked	Checked	Unchecked		1	Some secondary	Unemployed	No	No
Rural	A203	A203-001	19 to 64 years	Male	Head of home	Weekend day	16	No		7 - 13 years	Male	Yes	No	No	No	1-4hts	Unchecked	Unchecked	Unchecked	Unchecked	Checked	1	Once or twice a week	29	19 - 65 years	2018-09-22	Saturday	2018-09-23	Checked	Unchecked	Checked	Unchecked		1	Some secondary	Unemployed	No	No
Rural	A203	A203-001	19 to 64 years	Male	Head of home	Weekend day	16	No		7 - 13 years	Male	Yes	No	No	No	1-4hts	Unchecked	Unchecked	Unchecked	Unchecked	Checked	1	Once or twice a week	29	19 - 65 years	2018-09-22	Saturday	2018-09-23	Checked	Unchecked	Checked	Unchecked		1	Some secondary	Unemployed	No	No
Rural	A203	A203-001	19 to 64 years	Male	Head of home	Weekend day	16	No		7 - 13 years	Male	Yes	No	No	No	1-4hts	Unchecked	Unchecked	Unchecked	Unchecked	Checked	1	Once or twice a week	29	19 - 65 years	2018-09-22	Saturday	2018-09-23	Checked	Unchecked	Checked	Unchecked		1	Some secondary	Unemployed	No	No
Rural	A203	A203-001	19 to 64 years	Male	Head of home	Weekend day	16	No		7 - 13 years	Male	Yes	No	No	No	1-4hts	Unchecked	Unchecked	Unchecked	Unchecked	Checked	1	Once or twice a week	29	19 - 65 years	2018-09-22	Saturday	2018-09-23	Checked	Unchecked	Checked	Unchecked		1	Some secondary	Unemployed	No	No
Rural	A203	A203-001	19 to 64 years	Male	Head of home	Weekend day	16	No		7 - 13 years	Male	Yes	No	No	No	1-4hts	Unchecked	Unchecked	Unchecked	Unchecked	Checked	1	Once or twice a week	29	19 - 65 years	2018-09-22	Saturday	2018-09-23	Checked	Unchecked	Checked	Unchecked		1	Some secondary	Unemployed	No	No
Rural	A203	A203-001	19 to 64 years	Male	Head of home	Weekend day	16	No		7 - 13 years	Male	Yes	No	No	No	1-4hts	Unchecked	Unchecked	Unchecked	Unchecked	Checked	1	Once or twice a week	29	19 - 65 years	2018-09-22	Saturday	2018-09-23	Checked	Unchecked	Checked	Unchecked		1	Some secondary	Unemployed	No	No
Rural	A203	A203-001	19 to 64 years	Male	Head of home	Weekend day	17	No		19 to 64 years	Male	Yes	Yes	Yes	No	1-4hts	Unchecked	Unchecked	Unchecked	Unchecked	Checked	1	Once or twice a week	29	19 - 65 years	2018-09-22	Saturday	2018-09-23	Checked	Unchecked	Checked	Unchecked		1	Some secondary	Unemployed	No	No
Rural	A203	A203-001	19 to 64 years	Male	Head of home	Weekend day	17	No		19 to 64 years	Male	Yes	Yes	Yes	No	1-4hts	Unchecked	Unchecked	Unchecked	Unchecked	Checked	1	Once or twice a week	29	19 - 65 years	2018-09-22	Saturday	2018-09-23	Checked	Unchecked	Checked	Unchecked		1	Some secondary	Unemployed	No	No
Rural	A203	A203-001	19 to 64 years	Male	Head of home	Weekend day	17	No		19 to 64 years	Male	Yes	Yes	Yes	No	1-4hts	Unchecked	Unchecked	Unchecked	Unchecked	Checked	1	Once or twice a week	29	19 - 65 years	2018-09-22	Saturday	2018-09-23	Checked	Unchecked	Checked	Unchecked		1	Some secondary	Unemployed	No	No
Rural	A203	A203-001	19 to 64 years	Male	Head of home	Weekend day	17	No		19 to 64 years	Male	Yes	Yes	Yes	No	1-4hts	Unchecked	Unchecked	Unchecked	Unchecked	Checked	1	Once or twice a week	29	19 - 65 years	2018-09-22	Saturday	2018-09-23	Checked	Unchecked	Checked	Unchecked		1	Some secondary	Unemployed	No	No
Rural	A203	A203-001	19 to 64 years	Male	Head of home	Weekend day	17	No		19 to 64 years	Male	Yes	Yes	Yes	No	1-4hts	Unchecked	Unchecked	Unchecked	Unchecked	Checked	1	Once or twice a week	29	19 - 65 years	2018-09-22	Saturday	2018-09-23	Checked	Unchecked	Checked	Unchecked		1	Some secondary	Unemployed	No	No
Rural	A203	A203-001	19 to 64 years	Male	Head of home	Weekend day	18	No		14 - 18 years	Female	Yes	No	No	No	1-4hts	Unchecked	Unchecked	Unchecked	Unchecked	Checked	1	Once or twice a week	29	19 - 65 years	2018-09-22	Saturday	2018-09-23	Checked	Unchecked	Unchecked	Checked		1	Some secondary	Unemployed	No	No
Rural	A203	A203-001	19 to 64 years	Male	Head of home	Weekend day	18	No		14 - 18 years	Female	Yes	No	No	No	1-4hts	Unchecked	Unchecked	Unchecked	Unchecked	Checked	1	Once or twice a week	29	19 - 65 years	2018-09-22	Saturday	2018-09-23	Checked	Unchecked	Unchecked	Checked		1	Some secondary	Unemployed	No	No
Rural	A203	A203-001	19 to 64 years	Male	Head of home	Weekend day	19	No		>=65 years	Male	Yes	Yes	Yes	No	1-4hts	Unchecked	Unchecked	Unchecked	Unchecked	Checked	1	Once or twice a week	29	19 - 65 years	2018-09-22	Saturday	2018-09-23	Checked	Unchecked	Checked	Unchecked		1	Some secondary	Unemployed	No	No
Rural	A203	A203-001	19 to 64 years	Male	Head of home	Weekend day	19	No		>=65 years	Male	Yes	Yes	Yes	No	1-4hts	Unchecked	Unchecked	Unchecked	Unchecked	Checked	1	Once or twice a week	29	19 - 65 years	2018-09-22	Saturday	2018-09-23	Checked	Unchecked	Checked	Unchecked		1	Some secondary	Unemployed	No	No
Rural	A203	A203-001	19 to 64 years	Male	Head of home	Weekend day	19	No		>=65 years	Male	Yes	Yes	Yes	No	1-4hts	Unchecked	Unchecked	Unchecked	Unchecked	Checked	1	Once or twice a week	29	19 - 65 years	2018-09-22	Saturday	2018-09-23	Checked	Unchecked	Checked	Unchecked		1	Some secondary	Unemployed	No	No
Rural	A203	A203-001	19 to 64 years	Male	Head of home	Weekend day	19	No		>=65 years	Male	Yes	Yes	Yes	No	1-4hts	Unchecked	Unchecked	Unchecked	Unchecked	Checked	1	Once or twice a week	29	19 - 65 years	2018-09-22	Saturday	2018-09-23	Checked	Unchecked	Checked	Unchecked		1	Some secondary	Unemployed	No	No
Rural	A203	A203-001	19 to 64 years	Male	Head of home	Weekend day	19	No		>=65 years	Male	Yes	Yes	Yes	No	1-4hts	Unchecked	Unchecked	Unchecked	Unchecked	Checked	1	Once or twice a week	29	19 - 65 years	2018-09-22	Saturday	2018-09-23	Checked	Unchecked	Checked	Unchecked		1	Some secondary	Unemployed	No	No
Rural	A203	A203-001	19 to 64 years	Male	Head of home	Weekend day	19	No		>=65 years	Male	Yes	Yes	Yes	No	1-4hts	Unchecked	Unchecked	Unchecked	Unchecked	Checked	1	Once or twice a week	29	19 - 65 years	2018-09-22	Saturday	2018-09-23	Checked	Unchecked	Checked	Unchecked		1	Some secondary	Unemployed	No	No
Rural	A203	A203-001	19 to 64 years	Male	Head of home	Weekend day	19	No		>=65 years	Male	Yes	Yes	Yes	No	1-4hts	Unchecked	Unchecked	Unchecked	Unchecked	Checked	1	Once or twice a week	29	19 - 65 years	2018-09-22	Saturday	2018-09-23	Checked	Unchecked	Checked	Unchecked		1	Some secondary	Unemployed	No	No
Rural	A203	A203-001	19 to 64 years	Male	Head of home	Weekend day	20	No		>=65 years	Female	Yes	No	No	No	1-4hts	Unchecked	Unchecked	Unchecked	Unchecked	Checked	1	Once or twice a week	29	19 - 65 years	2018-09-22	Saturday	2018-09-23	Checked	Unchecked	Unchecked	Checked		1	Some secondary	Unemployed	No	No
Rural	A203	A203-001	19 to 64 years	Male	Head of home	Weekend day	20	No		>=65 years	Female	Yes	No	No	No	1-4hts	Unchecked	Unchecked	Unchecked	Unchecked	Checked	1	Once or twice a week	29	19 - 65 years	2018-09-22	Saturday	2018-09-23	Checked	Unchecked	Unchecked	Checked		1	Some secondary	Unemployed	No	No
Rural	A203	A203-001	19 to 64 years	Male	Head of home	Weekend day	20	No		>=65 years	Female	Yes	No	No	No	1-4hts	Unchecked	Unchecked	Unchecked	Unchecked	Checked	1	Once or twice a week	29	19 - 65 years	2018-09-22	Saturday	2018-09-23	Checked	Unchecked	Unchecked	Checked		1	Some secondary	Unemployed	No	No
Rural	A203	A203-001	19 to 64 years	Male	Head of home	Weekend day	20	No		>=65 years	Female	Yes	No	No	No	1-4hts	Unchecked	Unchecked	Unchecked	Unchecked	Checked	1	Once or twice a week	29	19 - 65 years	2018-09-22	Saturday	2018-09-23	Checked	Unchecked	Unchecked	Checked		1	Some secondary	Unemployed	No	No
Rural	A203	A203-001	19 to 64 years	Male	Head of home	Weekend day	20	No		>=65 years	Female	Yes	No	No	No	1-4hts	Unchecked	Unchecked	Unchecked	Unchecked	Checked	1	Once or twice a week	29	19 - 65 years	2018-09-22	Saturday	2018-09-23	Checked	Unchecked	Unchecked	Checked		1	Some secondary	Unemployed	No	No
Rural	A203	A203-001	19 to 64 years	Male	Head of home	Weekend day	20	No		>=65 years	Female	Yes	No	No	No	1-4hts	Unchecked	Unchecked	Unchecked	Unchecked	Checked	1	Once or twice a week	29	19 - 65 years	2018-09-22	Saturday	2018-09-23	Checked	Unchecked	Unchecked	Checked		1	Some secondary	Unemployed	No	No
Rural	A203	A203-001	19 to 64 years	Male	Head of home	Weekend day	20	No		>=65 years	Female	Yes	No	No	No	1-4hts	Unchecked	Unchecked	Unchecked	Unchecked	Checked	1	Once or twice a week	29	19 - 65 years	2018-09-22	Saturday	2018-09-23	Checked	Unchecked	Unchecked	Checked		1	Some secondary	Unemployed	No	No
Rural	A203	A203-001	19 to 64 years	Male	Head of home	Weekend day	20	No		>=65 years	Female	Yes	No	No	No	1-4hts	Unchecked	Unchecked	Unchecked	Unchecked	Checked	1	Once or twice a week	29	19 - 65 years	2018-09-22	Saturday	2018-09-23	Checked	Unchecked	Unchecked	Checked		1	Some secondary	Unemployed	No	No
Rural	A203	A203-002	19 to 64 years	Female	Other adult	Weekend day	1	Yes	30	19 to 64 years	Male	Yes	Yes	Yes	Yes	1-4hts	Checked	Unchecked	Unchecked	Unchecked	Unchecked	1	Daily/almost daily	29	19 - 65 years	2018-09-22	Saturday	2018-09-23	Checked	Unchecked	Checked	Unchecked		1	Secondary completed	Employed	No	No
Rural	A203	A203-002	19 to 64 years	Female	Other adult	Weekend day	2	Yes	7	7 - 13 years	Female	Yes	Yes	Yes	Yes	1-4hts	Checked	Unchecked	Unchecked	Unchecked	Unchecked	1	Daily/almost daily	29	19 - 65 years	2018-09-22	Saturday	2018-09-23	Checked	Unchecked	Unchecked	Checked		1	Secondary completed	Employed	No	No
Rural	A203	A203-002	19 to 64 years	Female	Other adult	Weekend day	3	Yes	6	<7 years	Female	Yes	Yes	Yes	Yes	1-4hts	Checked	Unchecked	Unchecked	Unchecked	Unchecked	1	Daily/almost daily	29	19 - 65 years	2018-09-22	Saturday	2018-09-23	Checked	Unchecked	Unchecked	Checked		1	Secondary completed	Employed	No	No
Rural	A203	A203-002	19 to 64 years	Female	Other adult	Weekend day	4	Yes	2	<7 years	Female	Yes	Yes	Yes	Yes	1-4hts	Checked	Unchecked	Unchecked	Unchecked	Unchecked	1	Daily/almost daily	29	19 - 65 years	2018-09-22	Saturday	2018-09-23	Checked	Unchecked	Unchecked	Checked		1	Secondary completed	Employed	No	No
Rural	A203	A203-002	19 to 64 years	Female	Other adult	Weekend day	5	Yes	7	7 - 13 years	Female	Yes	Yes	Yes	No	5-15m	Checked	Unchecked	Unchecked	Unchecked	Unchecked	1	Once or twice a week	29	19 - 65 years	2018-09-22	Saturday	2018-09-23	Checked	Unchecked	Unchecked	Checked		1	Secondary completed	Employed	No	No
Rural	A203	A203-002	19 to 64 years	Female	Other adult	Weekend day	6	No		19 to 64 years	Male	Yes	No	No	No	15m-1h	Unchecked	Unchecked	Unchecked	Checked	Unchecked	1	Never met before	29	19 - 65 years	2018-09-22	Saturday	2018-09-23	Checked	Unchecked	Checked	Unchecked		1	Secondary completed	Employed	No	No
Rural	A203	A203-002	19 to 64 years	Female	Other adult	Weekend day	6	No		19 to 64 years	Male	Yes	No	No	No	15m-1h	Unchecked	Unchecked	Unchecked	Checked	Unchecked	1	Never met before	29	19 - 65 years	2018-09-22	Saturday	2018-09-23	Checked	Unchecked	Checked	Unchecked		1	Secondary completed	Employed	No	No
Rural	A203	A203-002	19 to 64 years	Female	Other adult	Weekend day	6	No		19 to 64 years	Male	Yes	No	No	No	15m-1h	Unchecked	Unchecked	Unchecked	Checked	Unchecked	1	Never met before	29	19 - 65 years	2018-09-22	Saturday	2018-09-23	Checked	Unchecked	Checked	Unchecked		1	Secondary completed	Employed	No	No
Rural	A203	A203-002	19 to 64 years	Female	Other adult	Weekend day	6	No		19 to 64 years	Male	Yes	No	No	No	15m-1h	Unchecked	Unchecked	Unchecked	Checked	Unchecked	1	Never met before	29	19 - 65 years	2018-09-22	Saturday	2018-09-23	Checked	Unchecked	Checked	Unchecked		1	Secondary completed	Employed	No	No
Rural	A203	A203-002	19 to 64 years	Female	Other adult	Weekend day	6	No		19 to 64 years	Male	Yes	No	No	No	15m-1h	Unchecked	Unchecked	Unchecked	Checked	Unchecked	1	Never met before	29	19 - 65 years	2018-09-22	Saturday	2018-09-23	Checked	Unchecked	Checked	Unchecked		1	Secondary completed	Employed	No	No
Rural	A203	A203-002	19 to 64 years	Female	Other adult	Weekend day	6	No		19 to 64 years	Male	Yes	No	No	No	15m-1h	Unchecked	Unchecked	Unchecked	Checked	Unchecked	1	Never met before	29	19 - 65 years	2018-09-22	Saturday	2018-09-23	Checked	Unchecked	Checked	Unchecked		1	Secondary completed	Employed	No	No
Rural	A203	A203-002	19 to 64 years	Female	Other adult	Weekend day	6	No		19 to 64 years	Male	Yes	No	No	No	15m-1h	Unchecked	Unchecked	Unchecked	Checked	Unchecked	1	Never met before	29	19 - 65 years	2018-09-22	Saturday	2018-09-23	Checked	Unchecked	Checked	Unchecked		1	Secondary completed	Employed	No	No
Rural	A203	A203-002	19 to 64 years	Female	Other adult	Weekend day	7	No		19 to 64 years	Female	Yes	No	No	No	15m-1h	Unchecked	Unchecked	Unchecked	Checked	Unchecked	1	Never met before	29	19 - 65 years	2018-09-22	Saturday	2018-09-23	Checked	Unchecked	Unchecked	Checked		1	Secondary completed	Employed	No	No
Rural	A203	A203-002	19 to 64 years	Female	Other adult	Weekend day	7	No		19 to 64 years	Female	Yes	No	No	No	15m-1h	Unchecked	Unchecked	Unchecked	Checked	Unchecked	1	Never met before	29	19 - 65 years	2018-09-22	Saturday	2018-09-23	Checked	Unchecked	Unchecked	Checked		1	Secondary completed	Employed	No	No
Rural	A203	A203-002	19 to 64 years	Female	Other adult	Weekend day	7	No		19 to 64 years	Female	Yes	No	No	No	15m-1h	Unchecked	Unchecked	Unchecked	Checked	Unchecked	1	Never met before	29	19 - 65 years	2018-09-22	Saturday	2018-09-23	Checked	Unchecked	Unchecked	Checked		1	Secondary completed	Employed	No	No
Rural	A203	A203-002	19 to 64 years	Female	Other adult	Weekend day	8	No		19 to 64 years	Male	Yes	No	No	No	15m-1h	Unchecked	Unchecked	Unchecked	Checked	Unchecked	1	Never met before	29	19 - 65 years	2018-09-22	Saturday	2018-09-23	Checked	Unchecked	Checked	Unchecked		1	Secondary completed	Employed	No	No
Rural	A203	A203-002	19 to 64 years	Female	Other adult	Weekend day	8	No		19 to 64 years	Male	Yes	No	No	No	15m-1h	Unchecked	Unchecked	Unchecked	Checked	Unchecked	1	Never met before	29	19 - 65 years	2018-09-22	Saturday	2018-09-23	Checked	Unchecked	Checked	Unchecked		1	Secondary completed	Employed	No	No
Rural	A203	A203-002	19 to 64 years	Female	Other adult	Weekend day	8	No		19 to 64 years	Male	Yes	No	No	No	15m-1h	Unchecked	Unchecked	Unchecked	Checked	Unchecked	1	Never met before	29	19 - 65 years	2018-09-22	Saturday	2018-09-23	Checked	Unchecked	Checked	Unchecked		1	Secondary completed	Employed	No	No
Rural	A203	A203-002	19 to 64 years	Female	Other adult	Weekend day	8	No		19 to 64 years	Male	Yes	No	No	No	15m-1h	Unchecked	Unchecked	Unchecked	Checked	Unchecked	1	Never met before	29	19 - 65 years	2018-09-22	Saturday	2018-09-23	Checked	Unchecked	Checked	Unchecked		1	Secondary completed	Employed	No	No
Rural	A203	A203-002	19 to 64 years	Female	Other adult	Weekend day	9	No		14 - 18 years	Male	No	Yes	Yes	No	5-15m	Unchecked	Unchecked	Unchecked	Unchecked	Checked	1	Never met before	29	19 - 65 years	2018-09-22	Saturday	2018-09-23	Checked	Unchecked	Checked	Unchecked		1	Secondary completed	Employed	No	No
Rural	A203	A203-002	19 to 64 years	Female	Other adult	Weekend day	9	No		14 - 18 years	Male	No	Yes	Yes	No	5-15m	Unchecked	Unchecked	Unchecked	Unchecked	Checked	1	Never met before	29	19 - 65 years	2018-09-22	Saturday	2018-09-23	Checked	Unchecked	Checked	Unchecked		1	Secondary completed	Employed	No	No
Rural	A203	A203-002	19 to 64 years	Female	Other adult	Weekend day	9	No		14 - 18 years	Male	No	Yes	Yes	No	5-15m	Unchecked	Unchecked	Unchecked	Unchecked	Checked	1	Never met before	29	19 - 65 years	2018-09-22	Saturday	2018-09-23	Checked	Unchecked	Checked	Unchecked		1	Secondary completed	Employed	No	No
Rural	A203	A203-002	19 to 64 years	Female	Other adult	Weekend day	10	No		7 - 13 years	Male	No	Yes	Yes	No	5-15m	Unchecked	Unchecked	Unchecked	Unchecked	Checked	1	Daily/almost daily	29	19 - 65 years	2018-09-22	Saturday	2018-09-23	Checked	Unchecked	Checked	Unchecked		1	Secondary completed	Employed	No	No
Rural	A203	A203-002	19 to 64 years	Female	Other adult	Weekend day	10	No		7 - 13 years	Male	No	Yes	Yes	No	5-15m	Unchecked	Unchecked	Unchecked	Unchecked	Checked	1	Daily/almost daily	29	19 - 65 years	2018-09-22	Saturday	2018-09-23	Checked	Unchecked	Checked	Unchecked		1	Secondary completed	Employed	No	No
Rural	A203	A203-002	19 to 64 years	Female	Other adult	Weekend day	10	No		7 - 13 years	Male	No	Yes	Yes	No	5-15m	Unchecked	Unchecked	Unchecked	Unchecked	Checked	1	Daily/almost daily	29	19 - 65 years	2018-09-22	Saturday	2018-09-23	Checked	Unchecked	Checked	Unchecked		1	Secondary completed	Employed	No	No
Rural	A203	A203-002	19 to 64 years	Female	Other adult	Weekend day	10	No		7 - 13 years	Male	No	Yes	Yes	No	5-15m	Unchecked	Unchecked	Unchecked	Unchecked	Checked	1	Daily/almost daily	29	19 - 65 years	2018-09-22	Saturday	2018-09-23	Checked	Unchecked	Checked	Unchecked		1	Secondary completed	Employed	No	No
Rural	A203	A203-002	19 to 64 years	Female	Other adult	Weekend day	10	No		7 - 13 years	Male	No	Yes	Yes	No	5-15m	Unchecked	Unchecked	Unchecked	Unchecked	Checked	1	Daily/almost daily	29	19 - 65 years	2018-09-22	Saturday	2018-09-23	Checked	Unchecked	Checked	Unchecked		1	Secondary completed	Employed	No	No
Rural	A203	A203-002	19 to 64 years	Female	Other adult	Weekend day	10	No		7 - 13 years	Male	No	Yes	Yes	No	5-15m	Unchecked	Unchecked	Unchecked	Unchecked	Checked	1	Daily/almost daily	29	19 - 65 years	2018-09-22	Saturday	2018-09-23	Checked	Unchecked	Checked	Unchecked		1	Secondary completed	Employed	No	No
Rural	A203	A203-002	19 to 64 years	Female	Other adult	Weekend day	11	No		>=65 years	Male	No	Yes	Yes	No	15m-1h	Unchecked	Unchecked	Unchecked	Unchecked	Checked	1	Daily/almost daily	29	19 - 65 years	2018-09-22	Saturday	2018-09-23	Checked	Unchecked	Checked	Unchecked		1	Secondary completed	Employed	No	No
Rural	A203	A203-002	19 to 64 years	Female	Other adult	Weekend day	11	No		>=65 years	Male	No	Yes	Yes	No	15m-1h	Unchecked	Unchecked	Unchecked	Unchecked	Checked	1	Daily/almost daily	29	19 - 65 years	2018-09-22	Saturday	2018-09-23	Checked	Unchecked	Checked	Unchecked		1	Secondary completed	Employed	No	No
Rural	A203	A203-002	19 to 64 years	Female	Other adult	Weekend day	12	No		>=65 years	Female	No	Yes	Yes	No	15m-1h	Unchecked	Unchecked	Unchecked	Checked	Unchecked	1	Daily/almost daily	29	19 - 65 years	2018-09-22	Saturday	2018-09-23	Checked	Unchecked	Unchecked	Checked		1	Secondary completed	Employed	No	No
Rural	A203	A203-002	19 to 64 years	Female	Other adult	Weekend day	12	No		>=65 years	Female	No	Yes	Yes	No	15m-1h	Unchecked	Unchecked	Unchecked	Checked	Unchecked	1	Daily/almost daily	29	19 - 65 years	2018-09-22	Saturday	2018-09-23	Checked	Unchecked	Unchecked	Checked		1	Secondary completed	Employed	No	No
Rural	A203	A203-002	19 to 64 years	Female	Other adult	Weekend day	13	No		19 to 64 years	Female	Yes	No	No	No	15m-1h	Unchecked	Unchecked	Unchecked	Checked	Unchecked	1	Never met before	29	19 - 65 years	2018-09-22	Saturday	2018-09-23	Checked	Unchecked	Unchecked	Checked		1	Secondary completed	Employed	No	No
Rural	A203	A203-002	19 to 64 years	Female	Other adult	Weekend day	13	No		19 to 64 years	Female	Yes	No	No	No	15m-1h	Unchecked	Unchecked	Unchecked	Checked	Unchecked	1	Never met before	29	19 - 65 years	2018-09-22	Saturday	2018-09-23	Checked	Unchecked	Unchecked	Checked		1	Secondary completed	Employed	No	No
Rural	A203	A203-002	19 to 64 years	Female	Other adult	Weekend day	13	No		19 to 64 years	Female	Yes	No	No	No	15m-1h	Unchecked	Unchecked	Unchecked	Checked	Unchecked	1	Never met before	29	19 - 65 years	2018-09-22	Saturday	2018-09-23	Checked	Unchecked	Unchecked	Checked		1	Secondary completed	Employed	No	No
Rural	A203	A203-002	19 to 64 years	Female	Other adult	Weekend day	13	No		19 to 64 years	Female	Yes	No	No	No	15m-1h	Unchecked	Unchecked	Unchecked	Checked	Unchecked	1	Never met before	29	19 - 65 years	2018-09-22	Saturday	2018-09-23	Checked	Unchecked	Unchecked	Checked		1	Secondary completed	Employed	No	No
Rural	A203	A203-002	19 to 64 years	Female	Other adult	Weekend day	13	No		19 to 64 years	Female	Yes	No	No	No	15m-1h	Unchecked	Unchecked	Unchecked	Checked	Unchecked	1	Never met before	29	19 - 65 years	2018-09-22	Saturday	2018-09-23	Checked	Unchecked	Unchecked	Checked		1	Secondary completed	Employed	No	No
Rural	A203	A203-002	19 to 64 years	Female	Other adult	Weekend day	13	No		19 to 64 years	Female	Yes	No	No	No	15m-1h	Unchecked	Unchecked	Unchecked	Checked	Unchecked	1	Never met before	29	19 - 65 years	2018-09-22	Saturday	2018-09-23	Checked	Unchecked	Unchecked	Checked		1	Secondary completed	Employed	No	No
Rural	A203	A203-002	19 to 64 years	Female	Other adult	Weekend day	13	No		19 to 64 years	Female	Yes	No	No	No	15m-1h	Unchecked	Unchecked	Unchecked	Checked	Unchecked	1	Never met before	29	19 - 65 years	2018-09-22	Saturday	2018-09-23	Checked	Unchecked	Unchecked	Checked		1	Secondary completed	Employed	No	No
Rural	A203	A203-002	19 to 64 years	Female	Other adult	Weekend day	13	No		19 to 64 years	Female	Yes	No	No	No	15m-1h	Unchecked	Unchecked	Unchecked	Checked	Unchecked	1	Never met before	29	19 - 65 years	2018-09-22	Saturday	2018-09-23	Checked	Unchecked	Unchecked	Checked		1	Secondary completed	Employed	No	No
Rural	A203	A203-002	19 to 64 years	Female	Other adult	Weekend day	13	No		19 to 64 years	Female	Yes	No	No	No	15m-1h	Unchecked	Unchecked	Unchecked	Checked	Unchecked	1	Never met before	29	19 - 65 years	2018-09-22	Saturday	2018-09-23	Checked	Unchecked	Unchecked	Checked		1	Secondary completed	Employed	No	No
Rural	A203	A203-002	19 to 64 years	Female	Other adult	Weekend day	13	No		19 to 64 years	Female	Yes	No	No	No	15m-1h	Unchecked	Unchecked	Unchecked	Checked	Unchecked	1	Never met before	29	19 - 65 years	2018-09-22	Saturday	2018-09-23	Checked	Unchecked	Unchecked	Checked		1	Secondary completed	Employed	No	No
Rural	A203	A203-002	19 to 64 years	Female	Other adult	Weekend day	14	No		19 to 64 years	Male	Yes	No	No	No	15m-1h	Unchecked	Unchecked	Unchecked	Checked	Unchecked	1	Never met before	29	19 - 65 years	2018-09-22	Saturday	2018-09-23	Checked	Unchecked	Checked	Unchecked		1	Secondary completed	Employed	No	No
Rural	A203	A203-002	19 to 64 years	Female	Other adult	Weekend day	14	No		19 to 64 years	Male	Yes	No	No	No	15m-1h	Unchecked	Unchecked	Unchecked	Checked	Unchecked	1	Never met before	29	19 - 65 years	2018-09-22	Saturday	2018-09-23	Checked	Unchecked	Checked	Unchecked		1	Secondary completed	Employed	No	No
Rural	A203	A203-002	19 to 64 years	Female	Other adult	Weekend day	15	No		19 to 64 years	Male	Yes	Yes	Yes	No	15m-1h	Unchecked	Unchecked	Unchecked	Checked	Unchecked	1	Never met before	29	19 - 65 years	2018-09-22	Saturday	2018-09-23	Checked	Unchecked	Checked	Unchecked		1	Secondary completed	Employed	No	No
Rural	A203	A203-002	19 to 64 years	Female	Other adult	Weekend day	15	No		19 to 64 years	Male	Yes	Yes	Yes	No	15m-1h	Unchecked	Unchecked	Unchecked	Checked	Unchecked	1	Never met before	29	19 - 65 years	2018-09-22	Saturday	2018-09-23	Checked	Unchecked	Checked	Unchecked		1	Secondary completed	Employed	No	No
Rural	A203	A203-002	19 to 64 years	Female	Other adult	Weekend day	15	No		19 to 64 years	Male	Yes	Yes	Yes	No	15m-1h	Unchecked	Unchecked	Unchecked	Checked	Unchecked	1	Never met before	29	19 - 65 years	2018-09-22	Saturday	2018-09-23	Checked	Unchecked	Checked	Unchecked		1	Secondary completed	Employed	No	No
Rural	A203	A203-002	19 to 64 years	Female	Other adult	Weekend day	16	No		7 - 13 years	Male	Yes	No	No	No	1-4hts	Unchecked	Unchecked	Unchecked	Unchecked	Checked	1	Once or twice a week	29	19 - 65 years	2018-09-22	Saturday	2018-09-23	Checked	Unchecked	Checked	Unchecked		1	Secondary completed	Employed	No	No
Rural	A203	A203-002	19 to 64 years	Female	Other adult	Weekend day	16	No		7 - 13 years	Male	Yes	No	No	No	1-4hts	Unchecked	Unchecked	Unchecked	Unchecked	Checked	1	Once or twice a week	29	19 - 65 years	2018-09-22	Saturday	2018-09-23	Checked	Unchecked	Checked	Unchecked		1	Secondary completed	Employed	No	No
Rural	A203	A203-002	19 to 64 years	Female	Other adult	Weekend day	16	No		7 - 13 years	Male	Yes	No	No	No	1-4hts	Unchecked	Unchecked	Unchecked	Unchecked	Checked	1	Once or twice a week	29	19 - 65 years	2018-09-22	Saturday	2018-09-23	Checked	Unchecked	Checked	Unchecked		1	Secondary completed	Employed	No	No
Rural	A203	A203-002	19 to 64 years	Female	Other adult	Weekend day	16	No		7 - 13 years	Male	Yes	No	No	No	1-4hts	Unchecked	Unchecked	Unchecked	Unchecked	Checked	1	Once or twice a week	29	19 - 65 years	2018-09-22	Saturday	2018-09-23	Checked	Unchecked	Checked	Unchecked		1	Secondary completed	Employed	No	No
Rural	A203	A203-002	19 to 64 years	Female	Other adult	Weekend day	16	No		7 - 13 years	Male	Yes	No	No	No	1-4hts	Unchecked	Unchecked	Unchecked	Unchecked	Checked	1	Once or twice a week	29	19 - 65 years	2018-09-22	Saturday	2018-09-23	Checked	Unchecked	Checked	Unchecked		1	Secondary completed	Employed	No	No
Rural	A203	A203-002	19 to 64 years	Female	Other adult	Weekend day	16	No		7 - 13 years	Male	Yes	No	No	No	1-4hts	Unchecked	Unchecked	Unchecked	Unchecked	Checked	1	Once or twice a week	29	19 - 65 years	2018-09-22	Saturday	2018-09-23	Checked	Unchecked	Checked	Unchecked		1	Secondary completed	Employed	No	No
Rural	A203	A203-002	19 to 64 years	Female	Other adult	Weekend day	16	No		7 - 13 years	Male	Yes	No	No	No	1-4hts	Unchecked	Unchecked	Unchecked	Unchecked	Checked	1	Once or twice a week	29	19 - 65 years	2018-09-22	Saturday	2018-09-23	Checked	Unchecked	Checked	Unchecked		1	Secondary completed	Employed	No	No
Rural	A203	A203-002	19 to 64 years	Female	Other adult	Weekend day	16	No		7 - 13 years	Male	Yes	No	No	No	1-4hts	Unchecked	Unchecked	Unchecked	Unchecked	Checked	1	Once or twice a week	29	19 - 65 years	2018-09-22	Saturday	2018-09-23	Checked	Unchecked	Checked	Unchecked		1	Secondary completed	Employed	No	No
Rural	A203	A203-002	19 to 64 years	Female	Other adult	Weekend day	16	No		7 - 13 years	Male	Yes	No	No	No	1-4hts	Unchecked	Unchecked	Unchecked	Unchecked	Checked	1	Once or twice a week	29	19 - 65 years	2018-09-22	Saturday	2018-09-23	Checked	Unchecked	Checked	Unchecked		1	Secondary completed	Employed	No	No
Rural	A203	A203-002	19 to 64 years	Female	Other adult	Weekend day	16	No		7 - 13 years	Male	Yes	No	No	No	1-4hts	Unchecked	Unchecked	Unchecked	Unchecked	Checked	1	Once or twice a week	29	19 - 65 years	2018-09-22	Saturday	2018-09-23	Checked	Unchecked	Checked	Unchecked		1	Secondary completed	Employed	No	No
Rural	A203	A203-002	19 to 64 years	Female	Other adult	Weekend day	17	No		14 - 18 years	Female	Yes	No	No	No	1-4hts	Unchecked	Unchecked	Unchecked	Unchecked	Checked	1	Once or twice a week	29	19 - 65 years	2018-09-22	Saturday	2018-09-23	Checked	Unchecked	Unchecked	Checked		1	Secondary completed	Employed	No	No
Rural	A203	A203-002	19 to 64 years	Female	Other adult	Weekend day	17	No		14 - 18 years	Female	Yes	No	No	No	1-4hts	Unchecked	Unchecked	Unchecked	Unchecked	Checked	1	Once or twice a week	29	19 - 65 years	2018-09-22	Saturday	2018-09-23	Checked	Unchecked	Unchecked	Checked		1	Secondary completed	Employed	No	No
Rural	A203	A203-002	19 to 64 years	Female	Other adult	Weekend day	17	No		14 - 18 years	Female	Yes	No	No	No	1-4hts	Unchecked	Unchecked	Unchecked	Unchecked	Checked	1	Once or twice a week	29	19 - 65 years	2018-09-22	Saturday	2018-09-23	Checked	Unchecked	Unchecked	Checked		1	Secondary completed	Employed	No	No
Rural	A203	A203-002	19 to 64 years	Female	Other adult	Weekend day	17	No		14 - 18 years	Female	Yes	No	No	No	1-4hts	Unchecked	Unchecked	Unchecked	Unchecked	Checked	1	Once or twice a week	29	19 - 65 years	2018-09-22	Saturday	2018-09-23	Checked	Unchecked	Unchecked	Checked		1	Secondary completed	Employed	No	No
Rural	A203	A203-002	19 to 64 years	Female	Other adult	Weekend day	17	No		14 - 18 years	Female	Yes	No	No	No	1-4hts	Unchecked	Unchecked	Unchecked	Unchecked	Checked	1	Once or twice a week	29	19 - 65 years	2018-09-22	Saturday	2018-09-23	Checked	Unchecked	Unchecked	Checked		1	Secondary completed	Employed	No	No
Rural	A203	A203-002	19 to 64 years	Female	Other adult	Weekend day	17	No		14 - 18 years	Female	Yes	No	No	No	1-4hts	Unchecked	Unchecked	Unchecked	Unchecked	Checked	1	Once or twice a week	29	19 - 65 years	2018-09-22	Saturday	2018-09-23	Checked	Unchecked	Unchecked	Checked		1	Secondary completed	Employed	No	No
Rural	A203	A203-002	19 to 64 years	Female	Other adult	Weekend day	17	No		14 - 18 years	Female	Yes	No	No	No	1-4hts	Unchecked	Unchecked	Unchecked	Unchecked	Checked	1	Once or twice a week	29	19 - 65 years	2018-09-22	Saturday	2018-09-23	Checked	Unchecked	Unchecked	Checked		1	Secondary completed	Employed	No	No
Rural	A203	A203-002	19 to 64 years	Female	Other adult	Weekend day	17	No		14 - 18 years	Female	Yes	No	No	No	1-4hts	Unchecked	Unchecked	Unchecked	Unchecked	Checked	1	Once or twice a week	29	19 - 65 years	2018-09-22	Saturday	2018-09-23	Checked	Unchecked	Unchecked	Checked		1	Secondary completed	Employed	No	No
Rural	A203	A203-002	19 to 64 years	Female	Other adult	Weekend day	17	No		14 - 18 years	Female	Yes	No	No	No	1-4hts	Unchecked	Unchecked	Unchecked	Unchecked	Checked	1	Once or twice a week	29	19 - 65 years	2018-09-22	Saturday	2018-09-23	Checked	Unchecked	Unchecked	Checked		1	Secondary completed	Employed	No	No
Rural	A203	A203-002	19 to 64 years	Female	Other adult	Weekend day	17	No		14 - 18 years	Female	Yes	No	No	No	1-4hts	Unchecked	Unchecked	Unchecked	Unchecked	Checked	1	Once or twice a week	29	19 - 65 years	2018-09-22	Saturday	2018-09-23	Checked	Unchecked	Unchecked	Checked		1	Secondary completed	Employed	No	No
Rural	A203	A203-002	19 to 64 years	Female	Other adult	Weekend day	17	No		14 - 18 years	Female	Yes	No	No	No	1-4hts	Unchecked	Unchecked	Unchecked	Unchecked	Checked	1	Once or twice a week	29	19 - 65 years	2018-09-22	Saturday	2018-09-23	Checked	Unchecked	Unchecked	Checked		1	Secondary completed	Employed	No	No
Rural	A203	A203-002	19 to 64 years	Female	Other adult	Weekend day	17	No		14 - 18 years	Female	Yes	No	No	No	1-4hts	Unchecked	Unchecked	Unchecked	Unchecked	Checked	1	Once or twice a week	29	19 - 65 years	2018-09-22	Saturday	2018-09-23	Checked	Unchecked	Unchecked	Checked		1	Secondary completed	Employed	No	No
Rural	A203	A203-002	19 to 64 years	Female	Other adult	Weekend day	17	No		14 - 18 years	Female	Yes	No	No	No	1-4hts	Unchecked	Unchecked	Unchecked	Unchecked	Checked	1	Once or twice a week	29	19 - 65 years	2018-09-22	Saturday	2018-09-23	Checked	Unchecked	Unchecked	Checked		1	Secondary completed	Employed	No	No
Rural	A203	A203-002	19 to 64 years	Female	Other adult	Weekend day	17	No		14 - 18 years	Female	Yes	No	No	No	1-4hts	Unchecked	Unchecked	Unchecked	Unchecked	Checked	1	Once or twice a week	29	19 - 65 years	2018-09-22	Saturday	2018-09-23	Checked	Unchecked	Unchecked	Checked		1	Secondary completed	Employed	No	No
Rural	A203	A203-002	19 to 64 years	Female	Other adult	Weekend day	17	No		14 - 18 years	Female	Yes	No	No	No	1-4hts	Unchecked	Unchecked	Unchecked	Unchecked	Checked	1	Once or twice a week	29	19 - 65 years	2018-09-22	Saturday	2018-09-23	Checked	Unchecked	Unchecked	Checked		1	Secondary completed	Employed	No	No
Rural	A203	A203-002	19 to 64 years	Female	Other adult	Weekend day	18	No		19 to 64 years	Male	Yes	No	No	No	1-4hts	Unchecked	Unchecked	Unchecked	Unchecked	Checked	1	Once or twice a week	29	19 - 65 years	2018-09-22	Saturday	2018-09-23	Checked	Unchecked	Checked	Unchecked		1	Secondary completed	Employed	No	No
Rural	A203	A203-002	19 to 64 years	Female	Other adult	Weekend day	18	No		19 to 64 years	Male	Yes	No	No	No	1-4hts	Unchecked	Unchecked	Unchecked	Unchecked	Checked	1	Once or twice a week	29	19 - 65 years	2018-09-22	Saturday	2018-09-23	Checked	Unchecked	Checked	Unchecked		1	Secondary completed	Employed	No	No
Rural	A203	A203-002	19 to 64 years	Female	Other adult	Weekend day	18	No		19 to 64 years	Male	Yes	No	No	No	1-4hts	Unchecked	Unchecked	Unchecked	Unchecked	Checked	1	Once or twice a week	29	19 - 65 years	2018-09-22	Saturday	2018-09-23	Checked	Unchecked	Checked	Unchecked		1	Secondary completed	Employed	No	No
Rural	A203	A203-002	19 to 64 years	Female	Other adult	Weekend day	18	No		19 to 64 years	Male	Yes	No	No	No	1-4hts	Unchecked	Unchecked	Unchecked	Unchecked	Checked	1	Once or twice a week	29	19 - 65 years	2018-09-22	Saturday	2018-09-23	Checked	Unchecked	Checked	Unchecked		1	Secondary completed	Employed	No	No
Rural	A203	A203-002	19 to 64 years	Female	Other adult	Weekend day	18	No		19 to 64 years	Male	Yes	No	No	No	1-4hts	Unchecked	Unchecked	Unchecked	Unchecked	Checked	1	Once or twice a week	29	19 - 65 years	2018-09-22	Saturday	2018-09-23	Checked	Unchecked	Checked	Unchecked		1	Secondary completed	Employed	No	No
Rural	A203	A203-002	19 to 64 years	Female	Other adult	Weekend day	18	No		19 to 64 years	Male	Yes	No	No	No	1-4hts	Unchecked	Unchecked	Unchecked	Unchecked	Checked	1	Once or twice a week	29	19 - 65 years	2018-09-22	Saturday	2018-09-23	Checked	Unchecked	Checked	Unchecked		1	Secondary completed	Employed	No	No
Rural	A203	A203-002	19 to 64 years	Female	Other adult	Weekend day	18	No		19 to 64 years	Male	Yes	No	No	No	1-4hts	Unchecked	Unchecked	Unchecked	Unchecked	Checked	1	Once or twice a week	29	19 - 65 years	2018-09-22	Saturday	2018-09-23	Checked	Unchecked	Checked	Unchecked		1	Secondary completed	Employed	No	No
Rural	A203	A203-002	19 to 64 years	Female	Other adult	Weekend day	18	No		19 to 64 years	Male	Yes	No	No	No	1-4hts	Unchecked	Unchecked	Unchecked	Unchecked	Checked	1	Once or twice a week	29	19 - 65 years	2018-09-22	Saturday	2018-09-23	Checked	Unchecked	Checked	Unchecked		1	Secondary completed	Employed	No	No
Rural	A203	A203-002	19 to 64 years	Female	Other adult	Weekend day	18	No		19 to 64 years	Male	Yes	No	No	No	1-4hts	Unchecked	Unchecked	Unchecked	Unchecked	Checked	1	Once or twice a week	29	19 - 65 years	2018-09-22	Saturday	2018-09-23	Checked	Unchecked	Checked	Unchecked		1	Secondary completed	Employed	No	No
Rural	A203	A203-002	19 to 64 years	Female	Other adult	Weekend day	18	No		19 to 64 years	Male	Yes	No	No	No	1-4hts	Unchecked	Unchecked	Unchecked	Unchecked	Checked	1	Once or twice a week	29	19 - 65 years	2018-09-22	Saturday	2018-09-23	Checked	Unchecked	Checked	Unchecked		1	Secondary completed	Employed	No	No
Rural	A203	A203-002	19 to 64 years	Female	Other adult	Weekend day	18	No		19 to 64 years	Male	Yes	No	No	No	1-4hts	Unchecked	Unchecked	Unchecked	Unchecked	Checked	1	Once or twice a week	29	19 - 65 years	2018-09-22	Saturday	2018-09-23	Checked	Unchecked	Checked	Unchecked		1	Secondary completed	Employed	No	No
Rural	A203	A203-002	19 to 64 years	Female	Other adult	Weekend day	18	No		19 to 64 years	Male	Yes	No	No	No	1-4hts	Unchecked	Unchecked	Unchecked	Unchecked	Checked	1	Once or twice a week	29	19 - 65 years	2018-09-22	Saturday	2018-09-23	Checked	Unchecked	Checked	Unchecked		1	Secondary completed	Employed	No	No
Rural	A203	A203-002	19 to 64 years	Female	Other adult	Weekend day	18	No		19 to 64 years	Male	Yes	No	No	No	1-4hts	Unchecked	Unchecked	Unchecked	Unchecked	Checked	1	Once or twice a week	29	19 - 65 years	2018-09-22	Saturday	2018-09-23	Checked	Unchecked	Checked	Unchecked		1	Secondary completed	Employed	No	No
Rural	A203	A203-002	19 to 64 years	Female	Other adult	Weekend day	18	No		19 to 64 years	Male	Yes	No	No	No	1-4hts	Unchecked	Unchecked	Unchecked	Unchecked	Checked	1	Once or twice a week	29	19 - 65 years	2018-09-22	Saturday	2018-09-23	Checked	Unchecked	Checked	Unchecked		1	Secondary completed	Employed	No	No
Rural	A203	A203-002	19 to 64 years	Female	Other adult	Weekend day	18	No		19 to 64 years	Male	Yes	No	No	No	1-4hts	Unchecked	Unchecked	Unchecked	Unchecked	Checked	1	Once or twice a week	29	19 - 65 years	2018-09-22	Saturday	2018-09-23	Checked	Unchecked	Checked	Unchecked		1	Secondary completed	Employed	No	No
Rural	A203	A203-002	19 to 64 years	Female	Other adult	Weekend day	18	No		19 to 64 years	Male	Yes	No	No	No	1-4hts	Unchecked	Unchecked	Unchecked	Unchecked	Checked	1	Once or twice a week	29	19 - 65 years	2018-09-22	Saturday	2018-09-23	Checked	Unchecked	Checked	Unchecked		1	Secondary completed	Employed	No	No
Rural	A203	A203-002	19 to 64 years	Female	Other adult	Weekend day	18	No		19 to 64 years	Male	Yes	No	No	No	1-4hts	Unchecked	Unchecked	Unchecked	Unchecked	Checked	1	Once or twice a week	29	19 - 65 years	2018-09-22	Saturday	2018-09-23	Checked	Unchecked	Checked	Unchecked		1	Secondary completed	Employed	No	No
Rural	A203	A203-002	19 to 64 years	Female	Other adult	Weekend day	18	No		19 to 64 years	Male	Yes	No	No	No	1-4hts	Unchecked	Unchecked	Unchecked	Unchecked	Checked	1	Once or twice a week	29	19 - 65 years	2018-09-22	Saturday	2018-09-23	Checked	Unchecked	Checked	Unchecked		1	Secondary completed	Employed	No	No
Rural	A203	A203-002	19 to 64 years	Female	Other adult	Weekend day	18	No		19 to 64 years	Male	Yes	No	No	No	1-4hts	Unchecked	Unchecked	Unchecked	Unchecked	Checked	1	Once or twice a week	29	19 - 65 years	2018-09-22	Saturday	2018-09-23	Checked	Unchecked	Checked	Unchecked		1	Secondary completed	Employed	No	No
Rural	A203	A203-002	19 to 64 years	Female	Other adult	Weekend day	18	No		19 to 64 years	Male	Yes	No	No	No	1-4hts	Unchecked	Unchecked	Unchecked	Unchecked	Checked	1	Once or twice a week	29	19 - 65 years	2018-09-22	Saturday	2018-09-23	Checked	Unchecked	Checked	Unchecked		1	Secondary completed	Employed	No	No
Rural	A203	A203-002	19 to 64 years	Female	Other adult	Weekend day	19	No		19 to 64 years	Female	Yes	No	No	No	1-4hts	Unchecked	Unchecked	Unchecked	Unchecked	Checked	1	Once or twice a week	29	19 - 65 years	2018-09-22	Saturday	2018-09-23	Checked	Unchecked	Unchecked	Checked		1	Secondary completed	Employed	No	No
Rural	A203	A203-002	19 to 64 years	Female	Other adult	Weekend day	19	No		19 to 64 years	Female	Yes	No	No	No	1-4hts	Unchecked	Unchecked	Unchecked	Unchecked	Checked	1	Once or twice a week	29	19 - 65 years	2018-09-22	Saturday	2018-09-23	Checked	Unchecked	Unchecked	Checked		1	Secondary completed	Employed	No	No
Rural	A203	A203-002	19 to 64 years	Female	Other adult	Weekend day	19	No		19 to 64 years	Female	Yes	No	No	No	1-4hts	Unchecked	Unchecked	Unchecked	Unchecked	Checked	1	Once or twice a week	29	19 - 65 years	2018-09-22	Saturday	2018-09-23	Checked	Unchecked	Unchecked	Checked		1	Secondary completed	Employed	No	No
Rural	A203	A203-002	19 to 64 years	Female	Other adult	Weekend day	19	No		19 to 64 years	Female	Yes	No	No	No	1-4hts	Unchecked	Unchecked	Unchecked	Unchecked	Checked	1	Once or twice a week	29	19 - 65 years	2018-09-22	Saturday	2018-09-23	Checked	Unchecked	Unchecked	Checked		1	Secondary completed	Employed	No	No
Rural	A203	A203-002	19 to 64 years	Female	Other adult	Weekend day	19	No		19 to 64 years	Female	Yes	No	No	No	1-4hts	Unchecked	Unchecked	Unchecked	Unchecked	Checked	1	Once or twice a week	29	19 - 65 years	2018-09-22	Saturday	2018-09-23	Checked	Unchecked	Unchecked	Checked		1	Secondary completed	Employed	No	No
Rural	A203	A203-002	19 to 64 years	Female	Other adult	Weekend day	19	No		19 to 64 years	Female	Yes	No	No	No	1-4hts	Unchecked	Unchecked	Unchecked	Unchecked	Checked	1	Once or twice a week	29	19 - 65 years	2018-09-22	Saturday	2018-09-23	Checked	Unchecked	Unchecked	Checked		1	Secondary completed	Employed	No	No
Rural	A203	A203-002	19 to 64 years	Female	Other adult	Weekend day	19	No		19 to 64 years	Female	Yes	No	No	No	1-4hts	Unchecked	Unchecked	Unchecked	Unchecked	Checked	1	Once or twice a week	29	19 - 65 years	2018-09-22	Saturday	2018-09-23	Checked	Unchecked	Unchecked	Checked		1	Secondary completed	Employed	No	No
Rural	A203	A203-002	19 to 64 years	Female	Other adult	Weekend day	19	No		19 to 64 years	Female	Yes	No	No	No	1-4hts	Unchecked	Unchecked	Unchecked	Unchecked	Checked	1	Once or twice a week	29	19 - 65 years	2018-09-22	Saturday	2018-09-23	Checked	Unchecked	Unchecked	Checked		1	Secondary completed	Employed	No	No
Rural	A203	A203-002	19 to 64 years	Female	Other adult	Weekend day	19	No		19 to 64 years	Female	Yes	No	No	No	1-4hts	Unchecked	Unchecked	Unchecked	Unchecked	Checked	1	Once or twice a week	29	19 - 65 years	2018-09-22	Saturday	2018-09-23	Checked	Unchecked	Unchecked	Checked		1	Secondary completed	Employed	No	No
Rural	A203	A203-002	19 to 64 years	Female	Other adult	Weekend day	19	No		19 to 64 years	Female	Yes	No	No	No	1-4hts	Unchecked	Unchecked	Unchecked	Unchecked	Checked	1	Once or twice a week	29	19 - 65 years	2018-09-22	Saturday	2018-09-23	Checked	Unchecked	Unchecked	Checked		1	Secondary completed	Employed	No	No
Rural	A203	A203-002	19 to 64 years	Female	Other adult	Weekend day	19	No		19 to 64 years	Female	Yes	No	No	No	1-4hts	Unchecked	Unchecked	Unchecked	Unchecked	Checked	1	Once or twice a week	29	19 - 65 years	2018-09-22	Saturday	2018-09-23	Checked	Unchecked	Unchecked	Checked		1	Secondary completed	Employed	No	No
Rural	A203	A203-002	19 to 64 years	Female	Other adult	Weekend day	19	No		19 to 64 years	Female	Yes	No	No	No	1-4hts	Unchecked	Unchecked	Unchecked	Unchecked	Checked	1	Once or twice a week	29	19 - 65 years	2018-09-22	Saturday	2018-09-23	Checked	Unchecked	Unchecked	Checked		1	Secondary completed	Employed	No	No
Rural	A203	A203-002	19 to 64 years	Female	Other adult	Weekend day	19	No		19 to 64 years	Female	Yes	No	No	No	1-4hts	Unchecked	Unchecked	Unchecked	Unchecked	Checked	1	Once or twice a week	29	19 - 65 years	2018-09-22	Saturday	2018-09-23	Checked	Unchecked	Unchecked	Checked		1	Secondary completed	Employed	No	No
Rural	A203	A203-002	19 to 64 years	Female	Other adult	Weekend day	19	No		19 to 64 years	Female	Yes	No	No	No	1-4hts	Unchecked	Unchecked	Unchecked	Unchecked	Checked	1	Once or twice a week	29	19 - 65 years	2018-09-22	Saturday	2018-09-23	Checked	Unchecked	Unchecked	Checked		1	Secondary completed	Employed	No	No
Rural	A203	A203-002	19 to 64 years	Female	Other adult	Weekend day	19	No		19 to 64 years	Female	Yes	No	No	No	1-4hts	Unchecked	Unchecked	Unchecked	Unchecked	Checked	1	Once or twice a week	29	19 - 65 years	2018-09-22	Saturday	2018-09-23	Checked	Unchecked	Unchecked	Checked		1	Secondary completed	Employed	No	No
Rural	A203	A203-002	19 to 64 years	Female	Other adult	Weekend day	19	No		19 to 64 years	Female	Yes	No	No	No	1-4hts	Unchecked	Unchecked	Unchecked	Unchecked	Checked	1	Once or twice a week	29	19 - 65 years	2018-09-22	Saturday	2018-09-23	Checked	Unchecked	Unchecked	Checked		1	Secondary completed	Employed	No	No
Rural	A203	A203-002	19 to 64 years	Female	Other adult	Weekend day	19	No		19 to 64 years	Female	Yes	No	No	No	1-4hts	Unchecked	Unchecked	Unchecked	Unchecked	Checked	1	Once or twice a week	29	19 - 65 years	2018-09-22	Saturday	2018-09-23	Checked	Unchecked	Unchecked	Checked		1	Secondary completed	Employed	No	No
Rural	A203	A203-002	19 to 64 years	Female	Other adult	Weekend day	19	No		19 to 64 years	Female	Yes	No	No	No	1-4hts	Unchecked	Unchecked	Unchecked	Unchecked	Checked	1	Once or twice a week	29	19 - 65 years	2018-09-22	Saturday	2018-09-23	Checked	Unchecked	Unchecked	Checked		1	Secondary completed	Employed	No	No
Rural	A203	A203-002	19 to 64 years	Female	Other adult	Weekend day	19	No		19 to 64 years	Female	Yes	No	No	No	1-4hts	Unchecked	Unchecked	Unchecked	Unchecked	Checked	1	Once or twice a week	29	19 - 65 years	2018-09-22	Saturday	2018-09-23	Checked	Unchecked	Unchecked	Checked		1	Secondary completed	Employed	No	No
Rural	A203	A203-002	19 to 64 years	Female	Other adult	Weekend day	19	No		19 to 64 years	Female	Yes	No	No	No	1-4hts	Unchecked	Unchecked	Unchecked	Unchecked	Checked	1	Once or twice a week	29	19 - 65 years	2018-09-22	Saturday	2018-09-23	Checked	Unchecked	Unchecked	Checked		1	Secondary completed	Employed	No	No
Rural	A203	A203-002	19 to 64 years	Female	Other adult	Weekend day	19	No		19 to 64 years	Female	Yes	No	No	No	1-4hts	Unchecked	Unchecked	Unchecked	Unchecked	Checked	1	Once or twice a week	29	19 - 65 years	2018-09-22	Saturday	2018-09-23	Checked	Unchecked	Unchecked	Checked		1	Secondary completed	Employed	No	No
Rural	A203	A203-002	19 to 64 years	Female	Other adult	Weekend day	19	No		19 to 64 years	Female	Yes	No	No	No	1-4hts	Unchecked	Unchecked	Unchecked	Unchecked	Checked	1	Once or twice a week	29	19 - 65 years	2018-09-22	Saturday	2018-09-23	Checked	Unchecked	Unchecked	Checked		1	Secondary completed	Employed	No	No
Rural	A203	A203-002	19 to 64 years	Female	Other adult	Weekend day	19	No		19 to 64 years	Female	Yes	No	No	No	1-4hts	Unchecked	Unchecked	Unchecked	Unchecked	Checked	1	Once or twice a week	29	19 - 65 years	2018-09-22	Saturday	2018-09-23	Checked	Unchecked	Unchecked	Checked		1	Secondary completed	Employed	No	No
Rural	A203	A203-002	19 to 64 years	Female	Other adult	Weekend day	19	No		19 to 64 years	Female	Yes	No	No	No	1-4hts	Unchecked	Unchecked	Unchecked	Unchecked	Checked	1	Once or twice a week	29	19 - 65 years	2018-09-22	Saturday	2018-09-23	Checked	Unchecked	Unchecked	Checked		1	Secondary completed	Employed	No	No
Rural	A203	A203-002	19 to 64 years	Female	Other adult	Weekend day	19	No		19 to 64 years	Female	Yes	No	No	No	1-4hts	Unchecked	Unchecked	Unchecked	Unchecked	Checked	1	Once or twice a week	29	19 - 65 years	2018-09-22	Saturday	2018-09-23	Checked	Unchecked	Unchecked	Checked		1	Secondary completed	Employed	No	No
Rural	A203	A203-002	19 to 64 years	Female	Other adult	Weekend day	20	No		>=65 years	Male	Yes	No	No	No	1-4hts	Unchecked	Unchecked	Unchecked	Unchecked	Checked	1	Once or twice a week	29	19 - 65 years	2018-09-22	Saturday	2018-09-23	Checked	Unchecked	Checked	Unchecked		1	Secondary completed	Employed	No	No
Rural	A203	A203-002	19 to 64 years	Female	Other adult	Weekend day	20	No		>=65 years	Male	Yes	No	No	No	1-4hts	Unchecked	Unchecked	Unchecked	Unchecked	Checked	1	Once or twice a week	29	19 - 65 years	2018-09-22	Saturday	2018-09-23	Checked	Unchecked	Checked	Unchecked		1	Secondary completed	Employed	No	No
Rural	A203	A203-002	19 to 64 years	Female	Other adult	Weekend day	20	No		>=65 years	Male	Yes	No	No	No	1-4hts	Unchecked	Unchecked	Unchecked	Unchecked	Checked	1	Once or twice a week	29	19 - 65 years	2018-09-22	Saturday	2018-09-23	Checked	Unchecked	Checked	Unchecked		1	Secondary completed	Employed	No	No
Rural	A203	A203-002	19 to 64 years	Female	Other adult	Weekend day	20	No		>=65 years	Male	Yes	No	No	No	1-4hts	Unchecked	Unchecked	Unchecked	Unchecked	Checked	1	Once or twice a week	29	19 - 65 years	2018-09-22	Saturday	2018-09-23	Checked	Unchecked	Checked	Unchecked		1	Secondary completed	Employed	No	No
Rural	A203	A203-002	19 to 64 years	Female	Other adult	Weekend day	20	No		>=65 years	Male	Yes	No	No	No	1-4hts	Unchecked	Unchecked	Unchecked	Unchecked	Checked	1	Once or twice a week	29	19 - 65 years	2018-09-22	Saturday	2018-09-23	Checked	Unchecked	Checked	Unchecked		1	Secondary completed	Employed	No	No
Rural	A203	A203-002	19 to 64 years	Female	Other adult	Weekend day	20	No		>=65 years	Male	Yes	No	No	No	1-4hts	Unchecked	Unchecked	Unchecked	Unchecked	Checked	1	Once or twice a week	29	19 - 65 years	2018-09-22	Saturday	2018-09-23	Checked	Unchecked	Checked	Unchecked		1	Secondary completed	Employed	No	No
Rural	A203	A203-002	19 to 64 years	Female	Other adult	Weekend day	20	No		>=65 years	Male	Yes	No	No	No	1-4hts	Unchecked	Unchecked	Unchecked	Unchecked	Checked	1	Once or twice a week	29	19 - 65 years	2018-09-22	Saturday	2018-09-23	Checked	Unchecked	Checked	Unchecked		1	Secondary completed	Employed	No	No
Rural	A203	A203-002	19 to 64 years	Female	Other adult	Weekend day	20	No		>=65 years	Male	Yes	No	No	No	1-4hts	Unchecked	Unchecked	Unchecked	Unchecked	Checked	1	Once or twice a week	29	19 - 65 years	2018-09-22	Saturday	2018-09-23	Checked	Unchecked	Checked	Unchecked		1	Secondary completed	Employed	No	No
Rural	A203	A203-002	19 to 64 years	Female	Other adult	Weekend day	21	No		>=65 years	Female	Yes	No	No	No	1-4hts	Unchecked	Unchecked	Unchecked	Unchecked	Checked	1	Once or twice a week	29	19 - 65 years	2018-09-22	Saturday	2018-09-23	Checked	Unchecked	Unchecked	Checked		1	Secondary completed	Employed	No	No
Rural	A203	A203-002	19 to 64 years	Female	Other adult	Weekend day	21	No		>=65 years	Female	Yes	No	No	No	1-4hts	Unchecked	Unchecked	Unchecked	Unchecked	Checked	1	Once or twice a week	29	19 - 65 years	2018-09-22	Saturday	2018-09-23	Checked	Unchecked	Unchecked	Checked		1	Secondary completed	Employed	No	No
Rural	A203	A203-002	19 to 64 years	Female	Other adult	Weekend day	21	No		>=65 years	Female	Yes	No	No	No	1-4hts	Unchecked	Unchecked	Unchecked	Unchecked	Checked	1	Once or twice a week	29	19 - 65 years	2018-09-22	Saturday	2018-09-23	Checked	Unchecked	Unchecked	Checked		1	Secondary completed	Employed	No	No
Rural	A203	A203-002	19 to 64 years	Female	Other adult	Weekend day	21	No		>=65 years	Female	Yes	No	No	No	1-4hts	Unchecked	Unchecked	Unchecked	Unchecked	Checked	1	Once or twice a week	29	19 - 65 years	2018-09-22	Saturday	2018-09-23	Checked	Unchecked	Unchecked	Checked		1	Secondary completed	Employed	No	No
Rural	A203	A203-002	19 to 64 years	Female	Other adult	Weekend day	21	No		>=65 years	Female	Yes	No	No	No	1-4hts	Unchecked	Unchecked	Unchecked	Unchecked	Checked	1	Once or twice a week	29	19 - 65 years	2018-09-22	Saturday	2018-09-23	Checked	Unchecked	Unchecked	Checked		1	Secondary completed	Employed	No	No
Rural	A203	A203-002	19 to 64 years	Female	Other adult	Weekend day	21	No		>=65 years	Female	Yes	No	No	No	1-4hts	Unchecked	Unchecked	Unchecked	Unchecked	Checked	1	Once or twice a week	29	19 - 65 years	2018-09-22	Saturday	2018-09-23	Checked	Unchecked	Unchecked	Checked		1	Secondary completed	Employed	No	No
Rural	A203	A203-002	19 to 64 years	Female	Other adult	Weekend day	21	No		>=65 years	Female	Yes	No	No	No	1-4hts	Unchecked	Unchecked	Unchecked	Unchecked	Checked	1	Once or twice a week	29	19 - 65 years	2018-09-22	Saturday	2018-09-23	Checked	Unchecked	Unchecked	Checked		1	Secondary completed	Employed	No	No
Rural	A203	A203-002	19 to 64 years	Female	Other adult	Weekend day	21	No		>=65 years	Female	Yes	No	No	No	1-4hts	Unchecked	Unchecked	Unchecked	Unchecked	Checked	1	Once or twice a week	29	19 - 65 years	2018-09-22	Saturday	2018-09-23	Checked	Unchecked	Unchecked	Checked		1	Secondary completed	Employed	No	No
Rural	A203	A203-002	19 to 64 years	Female	Other adult	Weekend day	21	No		>=65 years	Female	Yes	No	No	No	1-4hts	Unchecked	Unchecked	Unchecked	Unchecked	Checked	1	Once or twice a week	29	19 - 65 years	2018-09-22	Saturday	2018-09-23	Checked	Unchecked	Unchecked	Checked		1	Secondary completed	Employed	No	No
Rural	A203	A203-002	19 to 64 years	Female	Other adult	Weekend day	21	No		>=65 years	Female	Yes	No	No	No	1-4hts	Unchecked	Unchecked	Unchecked	Unchecked	Checked	1	Once or twice a week	29	19 - 65 years	2018-09-22	Saturday	2018-09-23	Checked	Unchecked	Unchecked	Checked		1	Secondary completed	Employed	No	No
Rural	A203	A203-002	19 to 64 years	Female	Other adult	Weekend day	22	No		19 to 64 years	Female	Yes	Yes	Yes	No	1-4hts	Unchecked	Unchecked	Unchecked	Unchecked	Checked	1	Once or twice a week	29	19 - 65 years	2018-09-22	Saturday	2018-09-23	Checked	Unchecked	Unchecked	Checked		1	Secondary completed	Employed	No	No
Rural	A203	A203-002	19 to 64 years	Female	Other adult	Weekend day	22	No		19 to 64 years	Female	Yes	Yes	Yes	No	1-4hts	Unchecked	Unchecked	Unchecked	Unchecked	Checked	1	Once or twice a week	29	19 - 65 years	2018-09-22	Saturday	2018-09-23	Checked	Unchecked	Unchecked	Checked		1	Secondary completed	Employed	No	No
Rural	A203	A203-002	19 to 64 years	Female	Other adult	Weekend day	22	No		19 to 64 years	Female	Yes	Yes	Yes	No	1-4hts	Unchecked	Unchecked	Unchecked	Unchecked	Checked	1	Once or twice a week	29	19 - 65 years	2018-09-22	Saturday	2018-09-23	Checked	Unchecked	Unchecked	Checked		1	Secondary completed	Employed	No	No
Rural	A203	A203-002	19 to 64 years	Female	Other adult	Weekend day	22	No		19 to 64 years	Female	Yes	Yes	Yes	No	1-4hts	Unchecked	Unchecked	Unchecked	Unchecked	Checked	1	Once or twice a week	29	19 - 65 years	2018-09-22	Saturday	2018-09-23	Checked	Unchecked	Unchecked	Checked		1	Secondary completed	Employed	No	No
Rural	A203	A203-002	19 to 64 years	Female	Other adult	Weekend day	23	No		14 - 18 years	Female	Yes	Yes	Yes	No	1-4hts	Unchecked	Unchecked	Unchecked	Unchecked	Checked	1	Once or twice a week	29	19 - 65 years	2018-09-22	Saturday	2018-09-23	Checked	Unchecked	Unchecked	Checked		1	Secondary completed	Employed	No	No
Rural	A203	A203-002	19 to 64 years	Female	Other adult	Weekend day	23	No		14 - 18 years	Female	Yes	Yes	Yes	No	1-4hts	Unchecked	Unchecked	Unchecked	Unchecked	Checked	1	Once or twice a week	29	19 - 65 years	2018-09-22	Saturday	2018-09-23	Checked	Unchecked	Unchecked	Checked		1	Secondary completed	Employed	No	No
Rural	A203	A203-002	19 to 64 years	Female	Other adult	Weekend day	24	No		19 to 64 years	Male	No	Yes	Yes	No	1-4hts	Unchecked	Unchecked	Unchecked	Unchecked	Checked	1	Once or twice a week	29	19 - 65 years	2018-09-22	Saturday	2018-09-23	Checked	Unchecked	Checked	Unchecked		1	Secondary completed	Employed	No	No
Rural	A203	A203-002	19 to 64 years	Female	Other adult	Weekend day	24	No		19 to 64 years	Male	No	Yes	Yes	No	1-4hts	Unchecked	Unchecked	Unchecked	Unchecked	Checked	1	Once or twice a week	29	19 - 65 years	2018-09-22	Saturday	2018-09-23	Checked	Unchecked	Checked	Unchecked		1	Secondary completed	Employed	No	No
Rural	A203	A203-002	19 to 64 years	Female	Other adult	Weekend day	24	No		19 to 64 years	Male	No	Yes	Yes	No	1-4hts	Unchecked	Unchecked	Unchecked	Unchecked	Checked	1	Once or twice a week	29	19 - 65 years	2018-09-22	Saturday	2018-09-23	Checked	Unchecked	Checked	Unchecked		1	Secondary completed	Employed	No	No
Rural	A203	A203-002	19 to 64 years	Female	Other adult	Weekend day	24	No		19 to 64 years	Male	No	Yes	Yes	No	1-4hts	Unchecked	Unchecked	Unchecked	Unchecked	Checked	1	Once or twice a week	29	19 - 65 years	2018-09-22	Saturday	2018-09-23	Checked	Unchecked	Checked	Unchecked		1	Secondary completed	Employed	No	No
Rural	A203	A203-002	19 to 64 years	Female	Other adult	Weekend day	24	No		19 to 64 years	Male	No	Yes	Yes	No	1-4hts	Unchecked	Unchecked	Unchecked	Unchecked	Checked	1	Once or twice a week	29	19 - 65 years	2018-09-22	Saturday	2018-09-23	Checked	Unchecked	Checked	Unchecked		1	Secondary completed	Employed	No	No
Rural	A203	A203-002	19 to 64 years	Female	Other adult	Weekend day	24	No		19 to 64 years	Male	No	Yes	Yes	No	1-4hts	Unchecked	Unchecked	Unchecked	Unchecked	Checked	1	Once or twice a week	29	19 - 65 years	2018-09-22	Saturday	2018-09-23	Checked	Unchecked	Checked	Unchecked		1	Secondary completed	Employed	No	No
Rural	A203	A203-002	19 to 64 years	Female	Other adult	Weekend day	24	No		19 to 64 years	Male	No	Yes	Yes	No	1-4hts	Unchecked	Unchecked	Unchecked	Unchecked	Checked	1	Once or twice a week	29	19 - 65 years	2018-09-22	Saturday	2018-09-23	Checked	Unchecked	Checked	Unchecked		1	Secondary completed	Employed	No	No
Rural	A203	A203-002	19 to 64 years	Female	Other adult	Weekend day	25	No		<7 years	Female	Yes	No	Yes	Yes	1-4hts	Unchecked	Unchecked	Unchecked	Unchecked	Checked	1	Once or twice a week	29	19 - 65 years	2018-09-22	Saturday	2018-09-23	Checked	Unchecked	Unchecked	Checked		1	Secondary completed	Employed	No	No
Rural	A203	A203-003	<7 years	Female	Child <18	Weekend day	1	Yes	30	19 to 64 years	Male	Yes	Yes	Yes	Yes	1-4hts	Checked	Unchecked	Unchecked	Unchecked	Unchecked	1	Daily/almost daily	6	5 - 18 years	2018-09-22	Saturday	2018-09-23	Checked	Checked	Checked	Unchecked	A203-002	1	<18 years	<18 years	<15 years	<15 years
Rural	A203	A203-003	<7 years	Female	Child <18	Weekend day	2	Yes	30	19 to 64 years	Female	Yes	Yes	Yes	Yes	1-4hts	Checked	Unchecked	Unchecked	Unchecked	Unchecked	1	Daily/almost daily	6	5 - 18 years	2018-09-22	Saturday	2018-09-23	Checked	Checked	Unchecked	Checked	A203-002	1	<18 years	<18 years	<15 years	<15 years
Rural	A203	A203-003	<7 years	Female	Child <18	Weekend day	3	Yes	6	<7 years	Female	Yes	Yes	Yes	Yes	1-4hts	Checked	Unchecked	Unchecked	Unchecked	Unchecked	1	Daily/almost daily	6	5 - 18 years	2018-09-22	Saturday	2018-09-23	Checked	Checked	Unchecked	Checked	A203-002	1	<18 years	<18 years	<15 years	<15 years
Rural	A203	A203-003	<7 years	Female	Child <18	Weekend day	4	Yes	2	<7 years	Female	Yes	Yes	Yes	Yes	1-4hts	Checked	Unchecked	Unchecked	Unchecked	Unchecked	1	Daily/almost daily	6	5 - 18 years	2018-09-22	Saturday	2018-09-23	Checked	Checked	Unchecked	Checked	A203-002	1	<18 years	<18 years	<15 years	<15 years
Rural	A203	A203-003	<7 years	Female	Child <18	Weekend day	5	No		7 - 13 years	Female	Yes	Yes	Yes	No	1-4hts	Unchecked	Unchecked	Unchecked	Unchecked	Checked	1	Daily/almost daily	6	5 - 18 years	2018-09-22	Saturday	2018-09-23	Checked	Checked	Unchecked	Checked	A203-002	1	<18 years	<18 years	<15 years	<15 years
Rural	A203	A203-003	<7 years	Female	Child <18	Weekend day	5	No		7 - 13 years	Female	Yes	Yes	Yes	No	1-4hts	Unchecked	Unchecked	Unchecked	Unchecked	Checked	1	Daily/almost daily	6	5 - 18 years	2018-09-22	Saturday	2018-09-23	Checked	Checked	Unchecked	Checked	A203-002	1	<18 years	<18 years	<15 years	<15 years
Rural	A203	A203-003	<7 years	Female	Child <18	Weekend day	5	No		7 - 13 years	Female	Yes	Yes	Yes	No	1-4hts	Unchecked	Unchecked	Unchecked	Unchecked	Checked	1	Daily/almost daily	6	5 - 18 years	2018-09-22	Saturday	2018-09-23	Checked	Checked	Unchecked	Checked	A203-002	1	<18 years	<18 years	<15 years	<15 years
Rural	A203	A203-003	<7 years	Female	Child <18	Weekend day	5	No		7 - 13 years	Female	Yes	Yes	Yes	No	1-4hts	Unchecked	Unchecked	Unchecked	Unchecked	Checked	1	Daily/almost daily	6	5 - 18 years	2018-09-22	Saturday	2018-09-23	Checked	Checked	Unchecked	Checked	A203-002	1	<18 years	<18 years	<15 years	<15 years
Rural	A203	A203-003	<7 years	Female	Child <18	Weekend day	6	Yes	7	7 - 13 years	Male	No	Yes	Yes	No	1-4hts	Unchecked	Unchecked	Unchecked	Unchecked	Checked	1	Daily/almost daily	6	5 - 18 years	2018-09-22	Saturday	2018-09-23	Checked	Checked	Checked	Unchecked	A203-002	1	<18 years	<18 years	<15 years	<15 years
Rural	A203	A203-003	<7 years	Female	Child <18	Weekend day	6	Yes	7	7 - 13 years	Male	No	Yes	Yes	No	1-4hts	Unchecked	Unchecked	Unchecked	Unchecked	Checked	1	Daily/almost daily	6	5 - 18 years	2018-09-22	Saturday	2018-09-23	Checked	Checked	Checked	Unchecked	A203-002	1	<18 years	<18 years	<15 years	<15 years
Rural	A203	A203-003	<7 years	Female	Child <18	Weekend day	7	Yes	7	7 - 13 years	Female	Yes	Yes	Yes	No	1-4hts	Unchecked	Unchecked	Unchecked	Unchecked	Checked	1	Daily/almost daily	6	5 - 18 years	2018-09-22	Saturday	2018-09-23	Checked	Checked	Unchecked	Checked	A203-002	1	<18 years	<18 years	<15 years	<15 years
Rural	A203	A203-003	<7 years	Female	Child <18	Weekend day	7	Yes	7	7 - 13 years	Female	Yes	Yes	Yes	No	1-4hts	Unchecked	Unchecked	Unchecked	Unchecked	Checked	1	Daily/almost daily	6	5 - 18 years	2018-09-22	Saturday	2018-09-23	Checked	Checked	Unchecked	Checked	A203-002	1	<18 years	<18 years	<15 years	<15 years
Rural	A203	A203-003	<7 years	Female	Child <18	Weekend day	7	Yes	7	7 - 13 years	Female	Yes	Yes	Yes	No	1-4hts	Unchecked	Unchecked	Unchecked	Unchecked	Checked	1	Daily/almost daily	6	5 - 18 years	2018-09-22	Saturday	2018-09-23	Checked	Checked	Unchecked	Checked	A203-002	1	<18 years	<18 years	<15 years	<15 years
Rural	A203	A203-003	<7 years	Female	Child <18	Weekend day	7	Yes	7	7 - 13 years	Female	Yes	Yes	Yes	No	1-4hts	Unchecked	Unchecked	Unchecked	Unchecked	Checked	1	Daily/almost daily	6	5 - 18 years	2018-09-22	Saturday	2018-09-23	Checked	Checked	Unchecked	Checked	A203-002	1	<18 years	<18 years	<15 years	<15 years
Rural	A203	A203-003	<7 years	Female	Child <18	Weekend day	7	Yes	7	7 - 13 years	Female	Yes	Yes	Yes	No	1-4hts	Unchecked	Unchecked	Unchecked	Unchecked	Checked	1	Daily/almost daily	6	5 - 18 years	2018-09-22	Saturday	2018-09-23	Checked	Checked	Unchecked	Checked	A203-002	1	<18 years	<18 years	<15 years	<15 years
Rural	A203	A203-003	<7 years	Female	Child <18	Weekend day	7	Yes	7	7 - 13 years	Female	Yes	Yes	Yes	No	1-4hts	Unchecked	Unchecked	Unchecked	Unchecked	Checked	1	Daily/almost daily	6	5 - 18 years	2018-09-22	Saturday	2018-09-23	Checked	Checked	Unchecked	Checked	A203-002	1	<18 years	<18 years	<15 years	<15 years
Rural	A203	A203-003	<7 years	Female	Child <18	Weekend day	8	No		<7 years	Female	Yes	Yes	Yes	No	1-4hts	Unchecked	Unchecked	Unchecked	Unchecked	Checked	1	Daily/almost daily	6	5 - 18 years	2018-09-22	Saturday	2018-09-23	Checked	Checked	Unchecked	Checked	A203-002	1	<18 years	<18 years	<15 years	<15 years
Rural	A203	A203-003	<7 years	Female	Child <18	Weekend day	8	No		<7 years	Female	Yes	Yes	Yes	No	1-4hts	Unchecked	Unchecked	Unchecked	Unchecked	Checked	1	Daily/almost daily	6	5 - 18 years	2018-09-22	Saturday	2018-09-23	Checked	Checked	Unchecked	Checked	A203-002	1	<18 years	<18 years	<15 years	<15 years
Rural	A203	A203-003	<7 years	Female	Child <18	Weekend day	8	No		<7 years	Female	Yes	Yes	Yes	No	1-4hts	Unchecked	Unchecked	Unchecked	Unchecked	Checked	1	Daily/almost daily	6	5 - 18 years	2018-09-22	Saturday	2018-09-23	Checked	Checked	Unchecked	Checked	A203-002	1	<18 years	<18 years	<15 years	<15 years
Rural	A203	A203-003	<7 years	Female	Child <18	Weekend day	9	Yes	8	7 - 13 years	Female	No	Yes	Yes	No	1-4hts	Unchecked	Unchecked	Unchecked	Unchecked	Checked	1	Daily/almost daily	6	5 - 18 years	2018-09-22	Saturday	2018-09-23	Checked	Checked	Unchecked	Checked	A203-002	1	<18 years	<18 years	<15 years	<15 years
Rural	A203	A203-003	<7 years	Female	Child <18	Weekend day	9	Yes	8	7 - 13 years	Female	No	Yes	Yes	No	1-4hts	Unchecked	Unchecked	Unchecked	Unchecked	Checked	1	Daily/almost daily	6	5 - 18 years	2018-09-22	Saturday	2018-09-23	Checked	Checked	Unchecked	Checked	A203-002	1	<18 years	<18 years	<15 years	<15 years
Rural	A203	A203-003	<7 years	Female	Child <18	Weekend day	9	Yes	8	7 - 13 years	Female	No	Yes	Yes	No	1-4hts	Unchecked	Unchecked	Unchecked	Unchecked	Checked	1	Daily/almost daily	6	5 - 18 years	2018-09-22	Saturday	2018-09-23	Checked	Checked	Unchecked	Checked	A203-002	1	<18 years	<18 years	<15 years	<15 years
Rural	A203	A203-003	<7 years	Female	Child <18	Weekend day	9	Yes	8	7 - 13 years	Female	No	Yes	Yes	No	1-4hts	Unchecked	Unchecked	Unchecked	Unchecked	Checked	1	Daily/almost daily	6	5 - 18 years	2018-09-22	Saturday	2018-09-23	Checked	Checked	Unchecked	Checked	A203-002	1	<18 years	<18 years	<15 years	<15 years
Rural	A203	A203-004	<7 years	Female	Child <18	Weekend day	1	Yes	30	19 to 64 years	Male	Yes	Yes	Yes	Yes	1-4hts	Checked	Unchecked	Unchecked	Unchecked	Unchecked	1	Daily/almost daily	5	5 - 18 years	2018-09-22	Saturday	2018-09-23	Checked	Checked	Checked	Unchecked	A203-002	1	<18 years	<18 years	<15 years	<15 years
Rural	A203	A203-004	<7 years	Female	Child <18	Weekend day	2	Yes	30	19 to 64 years	Female	Yes	Yes	Yes	Yes	1-4hts	Checked	Unchecked	Unchecked	Unchecked	Unchecked	1	Daily/almost daily	5	5 - 18 years	2018-09-22	Saturday	2018-09-23	Checked	Checked	Unchecked	Checked	A203-002	1	<18 years	<18 years	<15 years	<15 years
Rural	A203	A203-004	<7 years	Female	Child <18	Weekend day	3	Yes	7	7 - 13 years	Female	Yes	Yes	Yes	Yes	1-4hts	Checked	Unchecked	Unchecked	Unchecked	Unchecked	1	Daily/almost daily	5	5 - 18 years	2018-09-22	Saturday	2018-09-23	Checked	Checked	Unchecked	Checked	A203-002	1	<18 years	<18 years	<15 years	<15 years
Rural	A203	A203-004	<7 years	Female	Child <18	Weekend day	4	Yes	2	<7 years	Female	Yes	Yes	Yes	Yes	1-4hts	Checked	Unchecked	Unchecked	Unchecked	Unchecked	1	Daily/almost daily	5	5 - 18 years	2018-09-22	Saturday	2018-09-23	Checked	Checked	Unchecked	Checked	A203-002	1	<18 years	<18 years	<15 years	<15 years
Rural	A203	A203-004	<7 years	Female	Child <18	Weekend day	5	No		<7 years	Female	No	Yes	Yes	No	1-4hts	Unchecked	Unchecked	Unchecked	Unchecked	Checked	1	Daily/almost daily	5	5 - 18 years	2018-09-22	Saturday	2018-09-23	Checked	Checked	Unchecked	Checked	A203-002	1	<18 years	<18 years	<15 years	<15 years
Rural	A203	A203-004	<7 years	Female	Child <18	Weekend day	5	No		<7 years	Female	No	Yes	Yes	No	1-4hts	Unchecked	Unchecked	Unchecked	Unchecked	Checked	1	Daily/almost daily	5	5 - 18 years	2018-09-22	Saturday	2018-09-23	Checked	Checked	Unchecked	Checked	A203-002	1	<18 years	<18 years	<15 years	<15 years
Rural	A203	A203-004	<7 years	Female	Child <18	Weekend day	5	No		<7 years	Female	No	Yes	Yes	No	1-4hts	Unchecked	Unchecked	Unchecked	Unchecked	Checked	1	Daily/almost daily	5	5 - 18 years	2018-09-22	Saturday	2018-09-23	Checked	Checked	Unchecked	Checked	A203-002	1	<18 years	<18 years	<15 years	<15 years
Rural	A203	A203-004	<7 years	Female	Child <18	Weekend day	5	No		<7 years	Female	No	Yes	Yes	No	1-4hts	Unchecked	Unchecked	Unchecked	Unchecked	Checked	1	Daily/almost daily	5	5 - 18 years	2018-09-22	Saturday	2018-09-23	Checked	Checked	Unchecked	Checked	A203-002	1	<18 years	<18 years	<15 years	<15 years
Rural	A203	A203-004	<7 years	Female	Child <18	Weekend day	5	No		<7 years	Female	No	Yes	Yes	No	1-4hts	Unchecked	Unchecked	Unchecked	Unchecked	Checked	1	Daily/almost daily	5	5 - 18 years	2018-09-22	Saturday	2018-09-23	Checked	Checked	Unchecked	Checked	A203-002	1	<18 years	<18 years	<15 years	<15 years
Rural	A203	A203-004	<7 years	Female	Child <18	Weekend day	5	No		<7 years	Female	No	Yes	Yes	No	1-4hts	Unchecked	Unchecked	Unchecked	Unchecked	Checked	1	Daily/almost daily	5	5 - 18 years	2018-09-22	Saturday	2018-09-23	Checked	Checked	Unchecked	Checked	A203-002	1	<18 years	<18 years	<15 years	<15 years
Rural	A203	A203-004	<7 years	Female	Child <18	Weekend day	5	No		<7 years	Female	No	Yes	Yes	No	1-4hts	Unchecked	Unchecked	Unchecked	Unchecked	Checked	1	Daily/almost daily	5	5 - 18 years	2018-09-22	Saturday	2018-09-23	Checked	Checked	Unchecked	Checked	A203-002	1	<18 years	<18 years	<15 years	<15 years
Rural	A203	A203-004	<7 years	Female	Child <18	Weekend day	6	No		<7 years	Male	No	Yes	Yes	No	1-4hts	Unchecked	Unchecked	Unchecked	Unchecked	Checked	1	Daily/almost daily	5	5 - 18 years	2018-09-22	Saturday	2018-09-23	Checked	Checked	Checked	Unchecked	A203-002	1	<18 years	<18 years	<15 years	<15 years
Rural	A203	A203-004	<7 years	Female	Child <18	Weekend day	6	No		<7 years	Male	No	Yes	Yes	No	1-4hts	Unchecked	Unchecked	Unchecked	Unchecked	Checked	1	Daily/almost daily	5	5 - 18 years	2018-09-22	Saturday	2018-09-23	Checked	Checked	Checked	Unchecked	A203-002	1	<18 years	<18 years	<15 years	<15 years
Rural	A203	A203-004	<7 years	Female	Child <18	Weekend day	6	No		<7 years	Male	No	Yes	Yes	No	1-4hts	Unchecked	Unchecked	Unchecked	Unchecked	Checked	1	Daily/almost daily	5	5 - 18 years	2018-09-22	Saturday	2018-09-23	Checked	Checked	Checked	Unchecked	A203-002	1	<18 years	<18 years	<15 years	<15 years
Rural	A203	A203-004	<7 years	Female	Child <18	Weekend day	6	No		<7 years	Male	No	Yes	Yes	No	1-4hts	Unchecked	Unchecked	Unchecked	Unchecked	Checked	1	Daily/almost daily	5	5 - 18 years	2018-09-22	Saturday	2018-09-23	Checked	Checked	Checked	Unchecked	A203-002	1	<18 years	<18 years	<15 years	<15 years
Rural	A203	A203-004	<7 years	Female	Child <18	Weekend day	7	Yes	6	<7 years	Female	No	Yes	Yes	No	1-4hts	Unchecked	Unchecked	Unchecked	Unchecked	Checked	1	Daily/almost daily	5	5 - 18 years	2018-09-22	Saturday	2018-09-23	Checked	Checked	Unchecked	Checked	A203-002	1	<18 years	<18 years	<15 years	<15 years
Rural	A203	A203-004	<7 years	Female	Child <18	Weekend day	7	Yes	6	<7 years	Female	No	Yes	Yes	No	1-4hts	Unchecked	Unchecked	Unchecked	Unchecked	Checked	1	Daily/almost daily	5	5 - 18 years	2018-09-22	Saturday	2018-09-23	Checked	Checked	Unchecked	Checked	A203-002	1	<18 years	<18 years	<15 years	<15 years
Rural	A203	A203-004	<7 years	Female	Child <18	Weekend day	7	Yes	6	<7 years	Female	No	Yes	Yes	No	1-4hts	Unchecked	Unchecked	Unchecked	Unchecked	Checked	1	Daily/almost daily	5	5 - 18 years	2018-09-22	Saturday	2018-09-23	Checked	Checked	Unchecked	Checked	A203-002	1	<18 years	<18 years	<15 years	<15 years
Rural	A203	A203-004	<7 years	Female	Child <18	Weekend day	8	No		7 - 13 years	Female	No	Yes	Yes	No	1-4hts	Unchecked	Unchecked	Unchecked	Unchecked	Checked	1	Daily/almost daily	5	5 - 18 years	2018-09-22	Saturday	2018-09-23	Checked	Checked	Unchecked	Checked	A203-002	1	<18 years	<18 years	<15 years	<15 years
Rural	A203	A203-004	<7 years	Female	Child <18	Weekend day	8	No		7 - 13 years	Female	No	Yes	Yes	No	1-4hts	Unchecked	Unchecked	Unchecked	Unchecked	Checked	1	Daily/almost daily	5	5 - 18 years	2018-09-22	Saturday	2018-09-23	Checked	Checked	Unchecked	Checked	A203-002	1	<18 years	<18 years	<15 years	<15 years
Rural	A203	A203-004	<7 years	Female	Child <18	Weekend day	9	Yes	7	7 - 13 years	Female	No	Yes	Yes	No	1-4hts	Unchecked	Unchecked	Unchecked	Unchecked	Checked	1	Daily/almost daily	5	5 - 18 years	2018-09-22	Saturday	2018-09-23	Checked	Checked	Unchecked	Checked	A203-002	1	<18 years	<18 years	<15 years	<15 years
Rural	A203	A203-004	<7 years	Female	Child <18	Weekend day	9	Yes	7	7 - 13 years	Female	No	Yes	Yes	No	1-4hts	Unchecked	Unchecked	Unchecked	Unchecked	Checked	1	Daily/almost daily	5	5 - 18 years	2018-09-22	Saturday	2018-09-23	Checked	Checked	Unchecked	Checked	A203-002	1	<18 years	<18 years	<15 years	<15 years
Rural	A203	A203-004	<7 years	Female	Child <18	Weekend day	9	Yes	7	7 - 13 years	Female	No	Yes	Yes	No	1-4hts	Unchecked	Unchecked	Unchecked	Unchecked	Checked	1	Daily/almost daily	5	5 - 18 years	2018-09-22	Saturday	2018-09-23	Checked	Checked	Unchecked	Checked	A203-002	1	<18 years	<18 years	<15 years	<15 years
Rural	A203	A203-004	<7 years	Female	Child <18	Weekend day	10	Yes	8	7 - 13 years	Female	No	Yes	Yes	No	1-4hts	Unchecked	Unchecked	Unchecked	Unchecked	Checked	1	Daily/almost daily	5	5 - 18 years	2018-09-22	Saturday	2018-09-23	Checked	Checked	Unchecked	Checked	A203-002	1	<18 years	<18 years	<15 years	<15 years
Rural	A203	A203-004	<7 years	Female	Child <18	Weekend day	10	Yes	8	7 - 13 years	Female	No	Yes	Yes	No	1-4hts	Unchecked	Unchecked	Unchecked	Unchecked	Checked	1	Daily/almost daily	5	5 - 18 years	2018-09-22	Saturday	2018-09-23	Checked	Checked	Unchecked	Checked	A203-002	1	<18 years	<18 years	<15 years	<15 years
Rural	A203	A203-004	<7 years	Female	Child <18	Weekend day	10	Yes	8	7 - 13 years	Female	No	Yes	Yes	No	1-4hts	Unchecked	Unchecked	Unchecked	Unchecked	Checked	1	Daily/almost daily	5	5 - 18 years	2018-09-22	Saturday	2018-09-23	Checked	Checked	Unchecked	Checked	A203-002	1	<18 years	<18 years	<15 years	<15 years
Rural	A203	A203-004	<7 years	Female	Child <18	Weekend day	10	Yes	8	7 - 13 years	Female	No	Yes	Yes	No	1-4hts	Unchecked	Unchecked	Unchecked	Unchecked	Checked	1	Daily/almost daily	5	5 - 18 years	2018-09-22	Saturday	2018-09-23	Checked	Checked	Unchecked	Checked	A203-002	1	<18 years	<18 years	<15 years	<15 years
Rural	A203	A203-004	<7 years	Female	Child <18	Weekend day	11	Yes	7	7 - 13 years	Male	No	Yes	Yes	No	1-4hts	Unchecked	Unchecked	Unchecked	Unchecked	Checked	1	Daily/almost daily	5	5 - 18 years	2018-09-22	Saturday	2018-09-23	Checked	Checked	Checked	Unchecked	A203-002	1	<18 years	<18 years	<15 years	<15 years
Rural	A203	A203-004	<7 years	Female	Child <18	Weekend day	11	Yes	7	7 - 13 years	Male	No	Yes	Yes	No	1-4hts	Unchecked	Unchecked	Unchecked	Unchecked	Checked	1	Daily/almost daily	5	5 - 18 years	2018-09-22	Saturday	2018-09-23	Checked	Checked	Checked	Unchecked	A203-002	1	<18 years	<18 years	<15 years	<15 years
Rural	A203	A203-004	<7 years	Female	Child <18	Weekend day	11	Yes	7	7 - 13 years	Male	No	Yes	Yes	No	1-4hts	Unchecked	Unchecked	Unchecked	Unchecked	Checked	1	Daily/almost daily	5	5 - 18 years	2018-09-22	Saturday	2018-09-23	Checked	Checked	Checked	Unchecked	A203-002	1	<18 years	<18 years	<15 years	<15 years
Rural	A203	A203-004	<7 years	Female	Child <18	Weekend day	11	Yes	7	7 - 13 years	Male	No	Yes	Yes	No	1-4hts	Unchecked	Unchecked	Unchecked	Unchecked	Checked	1	Daily/almost daily	5	5 - 18 years	2018-09-22	Saturday	2018-09-23	Checked	Checked	Checked	Unchecked	A203-002	1	<18 years	<18 years	<15 years	<15 years
Rural	A203	A203-004	<7 years	Female	Child <18	Weekend day	11	Yes	7	7 - 13 years	Male	No	Yes	Yes	No	1-4hts	Unchecked	Unchecked	Unchecked	Unchecked	Checked	1	Daily/almost daily	5	5 - 18 years	2018-09-22	Saturday	2018-09-23	Checked	Checked	Checked	Unchecked	A203-002	1	<18 years	<18 years	<15 years	<15 years
Rural	A203	A203-004	<7 years	Female	Child <18	Weekend day	11	Yes	7	7 - 13 years	Male	No	Yes	Yes	No	1-4hts	Unchecked	Unchecked	Unchecked	Unchecked	Checked	1	Daily/almost daily	5	5 - 18 years	2018-09-22	Saturday	2018-09-23	Checked	Checked	Checked	Unchecked	A203-002	1	<18 years	<18 years	<15 years	<15 years
Rural	A203	A203-005	<7 years	Female	Child <18	Weekend day	1	Yes	30	19 to 64 years	Male	Yes	Yes	Yes	Yes	1-4hts	Checked	Unchecked	Unchecked	Unchecked	Unchecked	1	Daily/almost daily	1	< 5 years	2018-09-22	Saturday	2018-09-23	Checked	Checked	Checked	Unchecked	A203-002	1	<18 years	<18 years	<15 years	<15 years
Rural	A203	A203-005	<7 years	Female	Child <18	Weekend day	2	Yes	30	19 to 64 years	Female	Yes	Yes	Yes	Yes	1-4hts	Checked	Unchecked	Unchecked	Unchecked	Unchecked	1	Daily/almost daily	1	< 5 years	2018-09-22	Saturday	2018-09-23	Checked	Checked	Unchecked	Checked	A203-002	1	<18 years	<18 years	<15 years	<15 years
Rural	A203	A203-005	<7 years	Female	Child <18	Weekend day	3	Yes	6	<7 years	Female	Yes	Yes	Yes	Yes	1-4hts	Checked	Unchecked	Unchecked	Unchecked	Unchecked	1	Daily/almost daily	1	< 5 years	2018-09-22	Saturday	2018-09-23	Checked	Checked	Unchecked	Checked	A203-002	1	<18 years	<18 years	<15 years	<15 years
Rural	A203	A203-005	<7 years	Female	Child <18	Weekend day	4	No		7 - 13 years	Female	Yes	Yes	No	No	1-4hts	Checked	Unchecked	Unchecked	Unchecked	Unchecked	1	Daily/almost daily	1	< 5 years	2018-09-22	Saturday	2018-09-23	Checked	Checked	Unchecked	Checked	A203-002	1	<18 years	<18 years	<15 years	<15 years
Rural	A203	A203-005	<7 years	Female	Child <18	Weekend day	4	No		7 - 13 years	Female	Yes	Yes	No	No	1-4hts	Checked	Unchecked	Unchecked	Unchecked	Unchecked	1	Daily/almost daily	1	< 5 years	2018-09-22	Saturday	2018-09-23	Checked	Checked	Unchecked	Checked	A203-002	1	<18 years	<18 years	<15 years	<15 years
Rural	A203	A203-005	<7 years	Female	Child <18	Weekend day	4	No		7 - 13 years	Female	Yes	Yes	No	No	1-4hts	Checked	Unchecked	Unchecked	Unchecked	Unchecked	1	Daily/almost daily	1	< 5 years	2018-09-22	Saturday	2018-09-23	Checked	Checked	Unchecked	Checked	A203-002	1	<18 years	<18 years	<15 years	<15 years
Rural	A203	A203-005	<7 years	Female	Child <18	Weekend day	4	No		7 - 13 years	Female	Yes	Yes	No	No	1-4hts	Checked	Unchecked	Unchecked	Unchecked	Unchecked	1	Daily/almost daily	1	< 5 years	2018-09-22	Saturday	2018-09-23	Checked	Checked	Unchecked	Checked	A203-002	1	<18 years	<18 years	<15 years	<15 years
Rural	A203	A203-005	<7 years	Female	Child <18	Weekend day	5	Yes	7	7 - 13 years	Female	Yes	Yes	Yes	Yes	1-4hts	Checked	Unchecked	Unchecked	Unchecked	Unchecked	1	Daily/almost daily	1	< 5 years	2018-09-22	Saturday	2018-09-23	Checked	Checked	Unchecked	Checked	A203-002	1	<18 years	<18 years	<15 years	<15 years
Rural	A203	A203-005	<7 years	Female	Child <18	Weekend day	5	Yes	7	7 - 13 years	Female	Yes	Yes	Yes	Yes	1-4hts	Checked	Unchecked	Unchecked	Unchecked	Unchecked	1	Daily/almost daily	1	< 5 years	2018-09-22	Saturday	2018-09-23	Checked	Checked	Unchecked	Checked	A203-002	1	<18 years	<18 years	<15 years	<15 years
Rural	A203	A203-005	<7 years	Female	Child <18	Weekend day	6	Yes	7	7 - 13 years	Male	No	Yes	No	No	1-4hts	Unchecked	Unchecked	Unchecked	Unchecked	Checked	1	Daily/almost daily	1	< 5 years	2018-09-22	Saturday	2018-09-23	Checked	Checked	Checked	Unchecked	A203-002	1	<18 years	<18 years	<15 years	<15 years
Rural	A203	A203-005	<7 years	Female	Child <18	Weekend day	6	Yes	7	7 - 13 years	Male	No	Yes	No	No	1-4hts	Unchecked	Unchecked	Unchecked	Unchecked	Checked	1	Daily/almost daily	1	< 5 years	2018-09-22	Saturday	2018-09-23	Checked	Checked	Checked	Unchecked	A203-002	1	<18 years	<18 years	<15 years	<15 years
Rural	A203	A203-005	<7 years	Female	Child <18	Weekend day	6	Yes	7	7 - 13 years	Male	No	Yes	No	No	1-4hts	Unchecked	Unchecked	Unchecked	Unchecked	Checked	1	Daily/almost daily	1	< 5 years	2018-09-22	Saturday	2018-09-23	Checked	Checked	Checked	Unchecked	A203-002	1	<18 years	<18 years	<15 years	<15 years
Rural	A203	A203-005	<7 years	Female	Child <18	Weekend day	7	Yes	7	7 - 13 years	Female	No	Yes	No	No	1-4hts	Unchecked	Unchecked	Unchecked	Unchecked	Checked	1	Daily/almost daily	1	< 5 years	2018-09-22	Saturday	2018-09-23	Checked	Checked	Unchecked	Checked	A203-002	1	<18 years	<18 years	<15 years	<15 years
Rural	A203	A203-005	<7 years	Female	Child <18	Weekend day	7	Yes	7	7 - 13 years	Female	No	Yes	No	No	1-4hts	Unchecked	Unchecked	Unchecked	Unchecked	Checked	1	Daily/almost daily	1	< 5 years	2018-09-22	Saturday	2018-09-23	Checked	Checked	Unchecked	Checked	A203-002	1	<18 years	<18 years	<15 years	<15 years
Rural	A203	A203-005	<7 years	Female	Child <18	Weekend day	7	Yes	7	7 - 13 years	Female	No	Yes	No	No	1-4hts	Unchecked	Unchecked	Unchecked	Unchecked	Checked	1	Daily/almost daily	1	< 5 years	2018-09-22	Saturday	2018-09-23	Checked	Checked	Unchecked	Checked	A203-002	1	<18 years	<18 years	<15 years	<15 years
Rural	A203	A203-005	<7 years	Female	Child <18	Weekend day	7	Yes	7	7 - 13 years	Female	No	Yes	No	No	1-4hts	Unchecked	Unchecked	Unchecked	Unchecked	Checked	1	Daily/almost daily	1	< 5 years	2018-09-22	Saturday	2018-09-23	Checked	Checked	Unchecked	Checked	A203-002	1	<18 years	<18 years	<15 years	<15 years
Rural	A203	A203-005	<7 years	Female	Child <18	Weekend day	8	No		<7 years	Female	No	Yes	No	No	1-4hts	Unchecked	Unchecked	Unchecked	Unchecked	Checked	1	Daily/almost daily	1	< 5 years	2018-09-22	Saturday	2018-09-23	Checked	Checked	Unchecked	Checked	A203-002	1	<18 years	<18 years	<15 years	<15 years
Rural	A203	A203-005	<7 years	Female	Child <18	Weekend day	8	No		<7 years	Female	No	Yes	No	No	1-4hts	Unchecked	Unchecked	Unchecked	Unchecked	Checked	1	Daily/almost daily	1	< 5 years	2018-09-22	Saturday	2018-09-23	Checked	Checked	Unchecked	Checked	A203-002	1	<18 years	<18 years	<15 years	<15 years
Rural	A203	A203-005	<7 years	Female	Child <18	Weekend day	9	Yes	8	7 - 13 years	Female	No	Yes	No	No	1-4hts	Unchecked	Unchecked	Unchecked	Unchecked	Checked	1	Daily/almost daily	1	< 5 years	2018-09-22	Saturday	2018-09-23	Checked	Checked	Unchecked	Checked	A203-002	1	<18 years	<18 years	<15 years	<15 years
Rural	A204	A204-001	19 to 64 years	Male	Head of home	Weekday	1	Yes	21	19 to 64 years	Female	Yes	Yes	Yes	Yes	>4hrs	Checked	Unchecked	Unchecked	Unchecked	Unchecked	1	Daily/almost daily	25	19 - 65 years	2018-09-04	Tuesday	2018-09-05	Checked	Unchecked	Unchecked	Checked		01	Some secondary	Employed	Yes	No
Rural	A204	A204-001	19 to 64 years	Male	Head of home	Weekday	2	Yes	7	7 - 13 years	Male	Yes	Yes	Yes	Yes	>4hrs	Checked	Unchecked	Unchecked	Unchecked	Unchecked	1	Daily/almost daily	25	19 - 65 years	2018-09-04	Tuesday	2018-09-05	Checked	Unchecked	Checked	Unchecked		01	Some secondary	Employed	Yes	No
Rural	A204	A204-001	19 to 64 years	Male	Head of home	Weekday	3	Yes	4	<7 years	Female	Yes	Yes	Yes	Yes	>4hrs	Checked	Unchecked	Unchecked	Unchecked	Unchecked	1	Daily/almost daily	25	19 - 65 years	2018-09-04	Tuesday	2018-09-05	Checked	Unchecked	Unchecked	Checked		01	Some secondary	Employed	Yes	No
Rural	A204	A204-001	19 to 64 years	Male	Head of home	Weekday	4	Yes	25	19 to 64 years	Male	No	Yes	No	No	< 5m	Unchecked	Unchecked	Unchecked	Unchecked	Checked	1	Daily/almost daily	25	19 - 65 years	2018-09-04	Tuesday	2018-09-05	Checked	Unchecked	Checked	Unchecked		01	Some secondary	Employed	Yes	No
Rural	A204	A204-001	19 to 64 years	Male	Head of home	Weekday	5	Yes	19	19 to 64 years	Male	Yes	Yes	Yes	No	>4hrs	Unchecked	Unchecked	Checked	Unchecked	Unchecked	1	Daily/almost daily	25	19 - 65 years	2018-09-04	Tuesday	2018-09-05	Checked	Unchecked	Checked	Unchecked		01	Some secondary	Employed	Yes	No
Rural	A204	A204-001	19 to 64 years	Male	Head of home	Weekday	6	Yes	70	>=65 years	Male	Yes	Yes	Yes	No	>4hrs	Unchecked	Unchecked	Checked	Unchecked	Unchecked	1	Daily/almost daily	25	19 - 65 years	2018-09-04	Tuesday	2018-09-05	Checked	Unchecked	Checked	Unchecked		01	Some secondary	Employed	Yes	No
Rural	A204	A204-001	19 to 64 years	Male	Head of home	Weekday	7	Yes	30	19 to 64 years	Male	No	Yes	No	No	5-15m	Unchecked	Unchecked	Checked	Unchecked	Unchecked	1	Daily/almost daily	25	19 - 65 years	2018-09-04	Tuesday	2018-09-05	Checked	Unchecked	Checked	Unchecked		01	Some secondary	Employed	Yes	No
Rural	A204	A204-001	19 to 64 years	Male	Head of home	Weekday	8	Yes	65	>=65 years	Female	Yes	Yes	No	No	5-15m	Unchecked	Unchecked	Unchecked	Unchecked	Checked	1	Once or twice a week	25	19 - 65 years	2018-09-04	Tuesday	2018-09-05	Checked	Unchecked	Unchecked	Checked		01	Some secondary	Employed	Yes	No
Rural	A204	A204-001	19 to 64 years	Male	Head of home	Weekday	9	Yes	20	19 to 64 years	Male	No	Yes	No	No	5-15m	Unchecked	Unchecked	Checked	Unchecked	Unchecked	1	Once or twice a week	25	19 - 65 years	2018-09-04	Tuesday	2018-09-05	Checked	Unchecked	Checked	Unchecked		01	Some secondary	Employed	Yes	No
Rural	A204	A204-001	19 to 64 years	Male	Head of home	Weekday	10	No		19 to 64 years	Male	Yes	Yes	No	No	15m-1h	Unchecked	Unchecked	Unchecked	Unchecked	Checked	1	Daily/almost daily	25	19 - 65 years	2018-09-04	Tuesday	2018-09-05	Checked	Unchecked	Checked	Unchecked		01	Some secondary	Employed	Yes	No
Rural	A204	A204-001	19 to 64 years	Male	Head of home	Weekday	11	No		19 to 64 years	Female	Yes	Yes	No	No	15m-1h	Unchecked	Unchecked	Unchecked	Unchecked	Checked	1	Daily/almost daily	25	19 - 65 years	2018-09-04	Tuesday	2018-09-05	Checked	Unchecked	Unchecked	Checked		01	Some secondary	Employed	Yes	No
Rural	A204	A204-002	19 to 64 years	Female	Other adult	Weekday	1	Yes	30	19 to 64 years	Male	Yes	Yes	Yes	Yes	>4hrs	Checked	Unchecked	Unchecked	Unchecked	Unchecked	1	Daily/almost daily	20	19 - 65 years	2018-08-14	Tuesday	2018-08-15	Checked	Unchecked	Checked	Unchecked		1	Some secondary	Unemployed	No	No
Rural	A204	A204-002	19 to 64 years	Female	Other adult	Weekday	2	No		<7 years	Female	Yes	Yes	Yes	Yes	>4hrs	Checked	Unchecked	Unchecked	Unchecked	Unchecked	1	Daily/almost daily	20	19 - 65 years	2018-08-14	Tuesday	2018-08-15	Checked	Unchecked	Unchecked	Checked		1	Some secondary	Unemployed	No	No
Rural	A204	A204-002	19 to 64 years	Female	Other adult	Weekday	3	No		19 to 64 years	Female	Yes	Yes	No	No	5-15m	Unchecked	Unchecked	Unchecked	Unchecked	Checked	1	Daily/almost daily	20	19 - 65 years	2018-08-14	Tuesday	2018-08-15	Checked	Unchecked	Unchecked	Checked		1	Some secondary	Unemployed	No	No
Rural	A204	A204-002	19 to 64 years	Female	Other adult	Weekday	4	Yes	29	19 to 64 years	Female	No	Yes	No	No	1-4hts	Unchecked	Unchecked	Unchecked	Unchecked	Checked	1	Daily/almost daily	20	19 - 65 years	2018-08-14	Tuesday	2018-08-15	Checked	Unchecked	Unchecked	Checked		1	Some secondary	Unemployed	No	No
Rural	A204	A204-002	19 to 64 years	Female	Other adult	Weekday	5	No		19 to 64 years	Male	Yes	Yes	No	No	5-15m	Unchecked	Unchecked	Unchecked	Unchecked	Checked	1	Daily/almost daily	20	19 - 65 years	2018-08-14	Tuesday	2018-08-15	Checked	Unchecked	Checked	Unchecked		1	Some secondary	Unemployed	No	No
Rural	A204	A204-002	19 to 64 years	Female	Other adult	Weekday	6	Yes	10	7 - 13 years	Male	Yes	Yes	No	No	5-15m	Unchecked	Unchecked	Unchecked	Unchecked	Checked	1	Daily/almost daily	20	19 - 65 years	2018-08-14	Tuesday	2018-08-15	Checked	Unchecked	Checked	Unchecked		1	Some secondary	Unemployed	No	No
Rural	A204	A204-002	19 to 64 years	Female	Other adult	Weekday	7	No		19 to 64 years	Male	No	Yes	No	No	1-4hts	Unchecked	Unchecked	Unchecked	Unchecked	Checked	1	Daily/almost daily	20	19 - 65 years	2018-08-14	Tuesday	2018-08-15	Checked	Unchecked	Checked	Unchecked		1	Some secondary	Unemployed	No	No
Rural	A204	A204-002	19 to 64 years	Female	Other adult	Weekday	8	No		19 to 64 years	Female	No	Yes	No	No	1-4hts	Unchecked	Unchecked	Unchecked	Unchecked	Checked	1	Daily/almost daily	20	19 - 65 years	2018-08-14	Tuesday	2018-08-15	Checked	Unchecked	Unchecked	Checked		1	Some secondary	Unemployed	No	No
Rural	A204	A204-002	19 to 64 years	Female	Other adult	Weekday	9	No		<7 years	Female	No	Yes	No	No	1-4hts	Unchecked	Unchecked	Unchecked	Unchecked	Checked	1	Daily/almost daily	20	19 - 65 years	2018-08-14	Tuesday	2018-08-15	Checked	Unchecked	Unchecked	Checked		1	Some secondary	Unemployed	No	No
Rural	A204	A204-002	19 to 64 years	Female	Other adult	Weekday	10	No		19 to 64 years	Female	No	Yes	No	No	< 5m	Unchecked	Unchecked	Unchecked	Unchecked	Checked	1	Once or twice a week	20	19 - 65 years	2018-08-14	Tuesday	2018-08-15	Checked	Unchecked	Unchecked	Checked		1	Some secondary	Unemployed	No	No
Rural	A204	A204-002	19 to 64 years	Female	Other adult	Weekday	11	Yes	18	14 - 18 years	Male	No	Yes	No	No	< 5m	Unchecked	Unchecked	Unchecked	Unchecked	Checked	1	Daily/almost daily	20	19 - 65 years	2018-08-14	Tuesday	2018-08-15	Checked	Unchecked	Checked	Unchecked		1	Some secondary	Unemployed	No	No
Rural	A204	A204-002	19 to 64 years	Female	Other adult	Weekday	12	Yes	7	7 - 13 years	Male	Yes	Yes	Yes	Yes	>4hrs	Checked	Unchecked	Unchecked	Unchecked	Unchecked	1	Daily/almost daily	20	19 - 65 years	2018-08-14	Tuesday	2018-08-15	Checked	Unchecked	Checked	Unchecked		1	Some secondary	Unemployed	No	No
Rural	A204	A204-002	19 to 64 years	Female	Other adult	Weekday	13	Yes	2	<7 years	Female	Yes	Yes	Yes	Yes	>4hrs	Checked	Unchecked	Unchecked	Unchecked	Unchecked	1	Daily/almost daily	20	19 - 65 years	2018-08-14	Tuesday	2018-08-15	Checked	Unchecked	Unchecked	Checked		1	Some secondary	Unemployed	No	No
Rural	A204	A204-003	<7 years	Male	Child <18	Weekday	1	Yes	26	19 to 64 years	Female	Yes	Yes	Yes	Yes	1-4hts	Checked	Unchecked	Unchecked	Unchecked	Unchecked	1	Daily/almost daily	5	5 - 18 years	2018-08-14	Tuesday	2018-08-15	Checked	Checked	Unchecked	Checked	A204-002	1	<18 years	<18 years	<15 years	<15 years
Rural	A204	A204-003	<7 years	Male	Child <18	Weekday	2	Yes	13	7 - 13 years	Male	No	Yes	Yes	No	15m-1h	Unchecked	Checked	Unchecked	Unchecked	Unchecked	1	Daily/almost daily	5	5 - 18 years	2018-08-14	Tuesday	2018-08-15	Checked	Checked	Checked	Unchecked	A204-002	1	<18 years	<18 years	<15 years	<15 years
Rural	A204	A204-003	<7 years	Male	Child <18	Weekday	3	Yes	10	7 - 13 years	Male	No	Yes	Yes	No	15m-1h	Unchecked	Checked	Unchecked	Unchecked	Unchecked	1	Daily/almost daily	5	5 - 18 years	2018-08-14	Tuesday	2018-08-15	Checked	Checked	Checked	Unchecked	A204-002	1	<18 years	<18 years	<15 years	<15 years
Rural	A204	A204-003	<7 years	Male	Child <18	Weekday	4	Yes	10	7 - 13 years	Female	No	Yes	Yes	No	15m-1h	Unchecked	Checked	Unchecked	Unchecked	Unchecked	1	Daily/almost daily	5	5 - 18 years	2018-08-14	Tuesday	2018-08-15	Checked	Checked	Unchecked	Checked	A204-002	1	<18 years	<18 years	<15 years	<15 years
Rural	A204	A204-003	<7 years	Male	Child <18	Weekday	5	Yes	7	7 - 13 years	Male	Yes	Yes	No	No	1-4hts	Unchecked	Checked	Unchecked	Unchecked	Unchecked	1	Daily/almost daily	5	5 - 18 years	2018-08-14	Tuesday	2018-08-15	Checked	Checked	Checked	Unchecked	A204-002	1	<18 years	<18 years	<15 years	<15 years
Rural	A204	A204-003	<7 years	Male	Child <18	Weekday	5	Yes	7	7 - 13 years	Male	Yes	Yes	No	No	1-4hts	Unchecked	Checked	Unchecked	Unchecked	Unchecked	1	Daily/almost daily	5	5 - 18 years	2018-08-14	Tuesday	2018-08-15	Checked	Checked	Checked	Unchecked	A204-002	1	<18 years	<18 years	<15 years	<15 years
Rural	A204	A204-003	<7 years	Male	Child <18	Weekday	5	Yes	7	7 - 13 years	Male	Yes	Yes	No	No	1-4hts	Unchecked	Checked	Unchecked	Unchecked	Unchecked	1	Daily/almost daily	5	5 - 18 years	2018-08-14	Tuesday	2018-08-15	Checked	Checked	Checked	Unchecked	A204-002	1	<18 years	<18 years	<15 years	<15 years
Rural	A204	A204-003	<7 years	Male	Child <18	Weekday	5	Yes	7	7 - 13 years	Male	Yes	Yes	No	No	1-4hts	Unchecked	Checked	Unchecked	Unchecked	Unchecked	1	Daily/almost daily	5	5 - 18 years	2018-08-14	Tuesday	2018-08-15	Checked	Checked	Checked	Unchecked	A204-002	1	<18 years	<18 years	<15 years	<15 years
Rural	A204	A204-003	<7 years	Male	Child <18	Weekday	5	Yes	7	7 - 13 years	Male	Yes	Yes	No	No	1-4hts	Unchecked	Checked	Unchecked	Unchecked	Unchecked	1	Daily/almost daily	5	5 - 18 years	2018-08-14	Tuesday	2018-08-15	Checked	Checked	Checked	Unchecked	A204-002	1	<18 years	<18 years	<15 years	<15 years
Rural	A204	A204-003	<7 years	Male	Child <18	Weekday	5	Yes	7	7 - 13 years	Male	Yes	Yes	No	No	1-4hts	Unchecked	Checked	Unchecked	Unchecked	Unchecked	1	Daily/almost daily	5	5 - 18 years	2018-08-14	Tuesday	2018-08-15	Checked	Checked	Checked	Unchecked	A204-002	1	<18 years	<18 years	<15 years	<15 years
Rural	A204	A204-003	<7 years	Male	Child <18	Weekday	5	Yes	7	7 - 13 years	Male	Yes	Yes	No	No	1-4hts	Unchecked	Checked	Unchecked	Unchecked	Unchecked	1	Daily/almost daily	5	5 - 18 years	2018-08-14	Tuesday	2018-08-15	Checked	Checked	Checked	Unchecked	A204-002	1	<18 years	<18 years	<15 years	<15 years
Rural	A204	A204-003	<7 years	Male	Child <18	Weekday	5	Yes	7	7 - 13 years	Male	Yes	Yes	No	No	1-4hts	Unchecked	Checked	Unchecked	Unchecked	Unchecked	1	Daily/almost daily	5	5 - 18 years	2018-08-14	Tuesday	2018-08-15	Checked	Checked	Checked	Unchecked	A204-002	1	<18 years	<18 years	<15 years	<15 years
Rural	A204	A204-003	<7 years	Male	Child <18	Weekday	5	Yes	7	7 - 13 years	Male	Yes	Yes	No	No	1-4hts	Unchecked	Checked	Unchecked	Unchecked	Unchecked	1	Daily/almost daily	5	5 - 18 years	2018-08-14	Tuesday	2018-08-15	Checked	Checked	Checked	Unchecked	A204-002	1	<18 years	<18 years	<15 years	<15 years
Rural	A204	A204-003	<7 years	Male	Child <18	Weekday	5	Yes	7	7 - 13 years	Male	Yes	Yes	No	No	1-4hts	Unchecked	Checked	Unchecked	Unchecked	Unchecked	1	Daily/almost daily	5	5 - 18 years	2018-08-14	Tuesday	2018-08-15	Checked	Checked	Checked	Unchecked	A204-002	1	<18 years	<18 years	<15 years	<15 years
Rural	A204	A204-003	<7 years	Male	Child <18	Weekday	5	Yes	7	7 - 13 years	Male	Yes	Yes	No	No	1-4hts	Unchecked	Checked	Unchecked	Unchecked	Unchecked	1	Daily/almost daily	5	5 - 18 years	2018-08-14	Tuesday	2018-08-15	Checked	Checked	Checked	Unchecked	A204-002	1	<18 years	<18 years	<15 years	<15 years
Rural	A204	A204-003	<7 years	Male	Child <18	Weekday	6	Yes	7	7 - 13 years	Female	Yes	Yes	No	No	1-4hts	Unchecked	Checked	Unchecked	Unchecked	Unchecked	1	Daily/almost daily	5	5 - 18 years	2018-08-14	Tuesday	2018-08-15	Checked	Checked	Unchecked	Checked	A204-002	1	<18 years	<18 years	<15 years	<15 years
Rural	A204	A204-003	<7 years	Male	Child <18	Weekday	6	Yes	7	7 - 13 years	Female	Yes	Yes	No	No	1-4hts	Unchecked	Checked	Unchecked	Unchecked	Unchecked	1	Daily/almost daily	5	5 - 18 years	2018-08-14	Tuesday	2018-08-15	Checked	Checked	Unchecked	Checked	A204-002	1	<18 years	<18 years	<15 years	<15 years
Rural	A204	A204-003	<7 years	Male	Child <18	Weekday	6	Yes	7	7 - 13 years	Female	Yes	Yes	No	No	1-4hts	Unchecked	Checked	Unchecked	Unchecked	Unchecked	1	Daily/almost daily	5	5 - 18 years	2018-08-14	Tuesday	2018-08-15	Checked	Checked	Unchecked	Checked	A204-002	1	<18 years	<18 years	<15 years	<15 years
Rural	A204	A204-003	<7 years	Male	Child <18	Weekday	6	Yes	7	7 - 13 years	Female	Yes	Yes	No	No	1-4hts	Unchecked	Checked	Unchecked	Unchecked	Unchecked	1	Daily/almost daily	5	5 - 18 years	2018-08-14	Tuesday	2018-08-15	Checked	Checked	Unchecked	Checked	A204-002	1	<18 years	<18 years	<15 years	<15 years
Rural	A204	A204-003	<7 years	Male	Child <18	Weekday	6	Yes	7	7 - 13 years	Female	Yes	Yes	No	No	1-4hts	Unchecked	Checked	Unchecked	Unchecked	Unchecked	1	Daily/almost daily	5	5 - 18 years	2018-08-14	Tuesday	2018-08-15	Checked	Checked	Unchecked	Checked	A204-002	1	<18 years	<18 years	<15 years	<15 years
Rural	A204	A204-003	<7 years	Male	Child <18	Weekday	6	Yes	7	7 - 13 years	Female	Yes	Yes	No	No	1-4hts	Unchecked	Checked	Unchecked	Unchecked	Unchecked	1	Daily/almost daily	5	5 - 18 years	2018-08-14	Tuesday	2018-08-15	Checked	Checked	Unchecked	Checked	A204-002	1	<18 years	<18 years	<15 years	<15 years
Rural	A204	A204-003	<7 years	Male	Child <18	Weekday	6	Yes	7	7 - 13 years	Female	Yes	Yes	No	No	1-4hts	Unchecked	Checked	Unchecked	Unchecked	Unchecked	1	Daily/almost daily	5	5 - 18 years	2018-08-14	Tuesday	2018-08-15	Checked	Checked	Unchecked	Checked	A204-002	1	<18 years	<18 years	<15 years	<15 years
Rural	A204	A204-003	<7 years	Male	Child <18	Weekday	6	Yes	7	7 - 13 years	Female	Yes	Yes	No	No	1-4hts	Unchecked	Checked	Unchecked	Unchecked	Unchecked	1	Daily/almost daily	5	5 - 18 years	2018-08-14	Tuesday	2018-08-15	Checked	Checked	Unchecked	Checked	A204-002	1	<18 years	<18 years	<15 years	<15 years
Rural	A204	A204-003	<7 years	Male	Child <18	Weekday	6	Yes	7	7 - 13 years	Female	Yes	Yes	No	No	1-4hts	Unchecked	Checked	Unchecked	Unchecked	Unchecked	1	Daily/almost daily	5	5 - 18 years	2018-08-14	Tuesday	2018-08-15	Checked	Checked	Unchecked	Checked	A204-002	1	<18 years	<18 years	<15 years	<15 years
Rural	A204	A204-003	<7 years	Male	Child <18	Weekday	6	Yes	7	7 - 13 years	Female	Yes	Yes	No	No	1-4hts	Unchecked	Checked	Unchecked	Unchecked	Unchecked	1	Daily/almost daily	5	5 - 18 years	2018-08-14	Tuesday	2018-08-15	Checked	Checked	Unchecked	Checked	A204-002	1	<18 years	<18 years	<15 years	<15 years
Rural	A204	A204-003	<7 years	Male	Child <18	Weekday	6	Yes	7	7 - 13 years	Female	Yes	Yes	No	No	1-4hts	Unchecked	Checked	Unchecked	Unchecked	Unchecked	1	Daily/almost daily	5	5 - 18 years	2018-08-14	Tuesday	2018-08-15	Checked	Checked	Unchecked	Checked	A204-002	1	<18 years	<18 years	<15 years	<15 years
Rural	A204	A204-003	<7 years	Male	Child <18	Weekday	6	Yes	7	7 - 13 years	Female	Yes	Yes	No	No	1-4hts	Unchecked	Checked	Unchecked	Unchecked	Unchecked	1	Daily/almost daily	5	5 - 18 years	2018-08-14	Tuesday	2018-08-15	Checked	Checked	Unchecked	Checked	A204-002	1	<18 years	<18 years	<15 years	<15 years
Rural	A204	A204-003	<7 years	Male	Child <18	Weekday	6	Yes	7	7 - 13 years	Female	Yes	Yes	No	No	1-4hts	Unchecked	Checked	Unchecked	Unchecked	Unchecked	1	Daily/almost daily	5	5 - 18 years	2018-08-14	Tuesday	2018-08-15	Checked	Checked	Unchecked	Checked	A204-002	1	<18 years	<18 years	<15 years	<15 years
Rural	A204	A204-003	<7 years	Male	Child <18	Weekday	6	Yes	7	7 - 13 years	Female	Yes	Yes	No	No	1-4hts	Unchecked	Checked	Unchecked	Unchecked	Unchecked	1	Daily/almost daily	5	5 - 18 years	2018-08-14	Tuesday	2018-08-15	Checked	Checked	Unchecked	Checked	A204-002	1	<18 years	<18 years	<15 years	<15 years
Rural	A204	A204-003	<7 years	Male	Child <18	Weekday	6	Yes	7	7 - 13 years	Female	Yes	Yes	No	No	1-4hts	Unchecked	Checked	Unchecked	Unchecked	Unchecked	1	Daily/almost daily	5	5 - 18 years	2018-08-14	Tuesday	2018-08-15	Checked	Checked	Unchecked	Checked	A204-002	1	<18 years	<18 years	<15 years	<15 years
Rural	A204	A204-003	<7 years	Male	Child <18	Weekday	7	Yes	2	<7 years	Male	Yes	Yes	Yes	Yes	1-4hts	Checked	Unchecked	Unchecked	Unchecked	Unchecked	1	Daily/almost daily	5	5 - 18 years	2018-08-14	Tuesday	2018-08-15	Checked	Checked	Checked	Unchecked	A204-002	1	<18 years	<18 years	<15 years	<15 years
Rural	A204	A204-003	<7 years	Male	Child <18	Weekday	8	Yes	22	19 to 64 years	Female	Yes	Yes	Yes	Yes	1-4hts	Checked	Unchecked	Unchecked	Unchecked	Unchecked	1	Daily/almost daily	5	5 - 18 years	2018-08-14	Tuesday	2018-08-15	Checked	Checked	Unchecked	Checked	A204-002	1	<18 years	<18 years	<15 years	<15 years
Rural	A204	A204-004	<7 years	Female	Child <18	Weekday	1	Yes	30	19 to 64 years	Male	Yes	Yes	Yes	Yes	>4hrs	Checked	Unchecked	Unchecked	Unchecked	Unchecked	1	Daily/almost daily	1	< 5 years	2018-08-14	Tuesday	2018-08-15	Unchecked	Checked	Checked	Unchecked	A204-002	1	<18 years	<18 years	<15 years	<15 years
Rural	A204	A204-004	<7 years	Female	Child <18	Weekday	2	Yes	29	19 to 64 years	Female	Yes	Yes	Yes	Yes	>4hrs	Unchecked	Unchecked	Unchecked	Unchecked	Checked	1	Daily/almost daily	1	< 5 years	2018-08-14	Tuesday	2018-08-15	Unchecked	Checked	Unchecked	Checked	A204-002	1	<18 years	<18 years	<15 years	<15 years
Rural	A204	A204-004	<7 years	Female	Child <18	Weekday	3	No		19 to 64 years	Female	Yes	Yes	Yes	No	5-15m	Unchecked	Unchecked	Unchecked	Unchecked	Checked	1	Daily/almost daily	1	< 5 years	2018-08-14	Tuesday	2018-08-15	Unchecked	Checked	Unchecked	Checked	A204-002	1	<18 years	<18 years	<15 years	<15 years
Rural	A204	A204-004	<7 years	Female	Child <18	Weekday	4	No		19 to 64 years	Female	Yes	Yes	Yes	No	5-15m	Unchecked	Unchecked	Unchecked	Unchecked	Checked	1	Daily/almost daily	1	< 5 years	2018-08-14	Tuesday	2018-08-15	Unchecked	Checked	Unchecked	Checked	A204-002	1	<18 years	<18 years	<15 years	<15 years
Rural	A204	A204-004	<7 years	Female	Child <18	Weekday	5	No		>=65 years	Female	Yes	Yes	No	No	15m-1h	Unchecked	Unchecked	Unchecked	Unchecked	Checked	1	Daily/almost daily	1	< 5 years	2018-08-14	Tuesday	2018-08-15	Unchecked	Checked	Unchecked	Checked	A204-002	1	<18 years	<18 years	<15 years	<15 years
Rural	A204	A204-004	<7 years	Female	Child <18	Weekday	6	Yes	10	7 - 13 years	Male	Yes	Yes	Yes	No	5-15m	Unchecked	Unchecked	Unchecked	Unchecked	Checked	1	Daily/almost daily	1	< 5 years	2018-08-14	Tuesday	2018-08-15	Unchecked	Checked	Checked	Unchecked	A204-002	1	<18 years	<18 years	<15 years	<15 years
Rural	A204	A204-004	<7 years	Female	Child <18	Weekday	7	No		19 to 64 years	Male	Yes	Yes	No	No	1-4hts	Unchecked	Unchecked	Unchecked	Unchecked	Checked	1	Daily/almost daily	1	< 5 years	2018-08-14	Tuesday	2018-08-15	Unchecked	Checked	Checked	Unchecked	A204-002	1	<18 years	<18 years	<15 years	<15 years
Rural	A204	A204-004	<7 years	Female	Child <18	Weekday	8	No		19 to 64 years	Female	No	Yes	Yes	No	1-4hts	Unchecked	Unchecked	Unchecked	Unchecked	Checked	1	Daily/almost daily	1	< 5 years	2018-08-14	Tuesday	2018-08-15	Unchecked	Checked	Unchecked	Checked	A204-002	1	<18 years	<18 years	<15 years	<15 years
Rural	A204	A204-004	<7 years	Female	Child <18	Weekday	9	No		<7 years	Female	No	Yes	Yes	No	1-4hts	Unchecked	Unchecked	Unchecked	Unchecked	Checked	1	Daily/almost daily	1	< 5 years	2018-08-14	Tuesday	2018-08-15	Unchecked	Checked	Unchecked	Checked	A204-002	1	<18 years	<18 years	<15 years	<15 years
Rural	A204	A204-004	<7 years	Female	Child <18	Weekday	10	No		19 to 64 years	Female	No	No	No	No	< 5m	Unchecked	Unchecked	Unchecked	Unchecked	Checked	1	Once or twice a week	1	< 5 years	2018-08-14	Tuesday	2018-08-15	Unchecked	Checked	Unchecked	Checked	A204-002	1	<18 years	<18 years	<15 years	<15 years
Rural	A204	A204-004	<7 years	Female	Child <18	Weekday	11	Yes	18	14 - 18 years	Female	No	No	No	No	< 5m	Unchecked	Unchecked	Unchecked	Unchecked	Checked	1	Once or twice a week	1	< 5 years	2018-08-14	Tuesday	2018-08-15	Unchecked	Checked	Unchecked	Checked	A204-002	1	<18 years	<18 years	<15 years	<15 years
Rural	A204	A204-004	<7 years	Female	Child <18	Weekday	12	No		<7 years	Female	No	Yes	Yes	No	1-4hts	Unchecked	Unchecked	Unchecked	Unchecked	Checked	1	Daily/almost daily	1	< 5 years	2018-08-14	Tuesday	2018-08-15	Unchecked	Checked	Unchecked	Checked	A204-002	1	<18 years	<18 years	<15 years	<15 years
Rural	A204	A204-004	<7 years	Female	Child <18	Weekday	13	Yes	7	7 - 13 years	Male	Yes	Yes	Yes	No	1-4hts	Checked	Unchecked	Unchecked	Unchecked	Unchecked	1	Daily/almost daily	1	< 5 years	2018-08-14	Tuesday	2018-08-15	Unchecked	Checked	Checked	Unchecked	A204-002	1	<18 years	<18 years	<15 years	<15 years
Rural	A204	A204-004	<7 years	Female	Child <18	Weekday	14	Yes	22	19 to 64 years	Female	Yes	Yes	Yes	Yes	>4hrs	Checked	Unchecked	Unchecked	Unchecked	Unchecked	1	Daily/almost daily	1	< 5 years	2018-08-14	Tuesday	2018-08-15	Unchecked	Checked	Unchecked	Checked	A204-002	1	<18 years	<18 years	<15 years	<15 years
Rural	A206	A206-001	19 to 64 years	Female	Head of home	Weekday	1	Yes	15	14 - 18 years	Male	Yes	Yes	Yes	Yes	1-4hts	Checked	Unchecked	Unchecked	Unchecked	Unchecked	1	Daily/almost daily	53	19 - 65 years	2018-08-17	Friday	2018-08-18	Checked	Unchecked	Checked	Unchecked		1	Some secondary	Unemployed	No	No
Rural	A206	A206-001	19 to 64 years	Female	Head of home	Weekday	2	Yes	2	<7 years	Female	Yes	Yes	Yes	Yes	>4hrs	Checked	Unchecked	Unchecked	Unchecked	Unchecked	1	Daily/almost daily	53	19 - 65 years	2018-08-17	Friday	2018-08-18	Checked	Unchecked	Unchecked	Checked		1	Some secondary	Unemployed	No	No
Rural	A206	A206-001	19 to 64 years	Female	Head of home	Weekday	3	Yes	20	19 to 64 years	Female	Yes	Yes	Yes	No	15m-1h	Unchecked	Unchecked	Unchecked	Unchecked	Checked	1	Once or twice a week	53	19 - 65 years	2018-08-17	Friday	2018-08-18	Checked	Unchecked	Unchecked	Checked		1	Some secondary	Unemployed	No	No
Rural	A206	A206-001	19 to 64 years	Female	Head of home	Weekday	4	No		19 to 64 years	Female	Yes	No	No	No	1-4hts	Unchecked	Unchecked	Unchecked	Unchecked	Checked	1	Once or twice a week	53	19 - 65 years	2018-08-17	Friday	2018-08-18	Checked	Unchecked	Unchecked	Checked		1	Some secondary	Unemployed	No	No
Rural	A206	A206-001	19 to 64 years	Female	Head of home	Weekday	4	No		19 to 64 years	Female	Yes	No	No	No	1-4hts	Unchecked	Unchecked	Unchecked	Unchecked	Checked	1	Once or twice a week	53	19 - 65 years	2018-08-17	Friday	2018-08-18	Checked	Unchecked	Unchecked	Checked		1	Some secondary	Unemployed	No	No
Rural	A206	A206-001	19 to 64 years	Female	Head of home	Weekday	4	No		19 to 64 years	Female	Yes	No	No	No	1-4hts	Unchecked	Unchecked	Unchecked	Unchecked	Checked	1	Once or twice a week	53	19 - 65 years	2018-08-17	Friday	2018-08-18	Checked	Unchecked	Unchecked	Checked		1	Some secondary	Unemployed	No	No
Rural	A206	A206-001	19 to 64 years	Female	Head of home	Weekday	4	No		19 to 64 years	Female	Yes	No	No	No	1-4hts	Unchecked	Unchecked	Unchecked	Unchecked	Checked	1	Once or twice a week	53	19 - 65 years	2018-08-17	Friday	2018-08-18	Checked	Unchecked	Unchecked	Checked		1	Some secondary	Unemployed	No	No
Rural	A206	A206-001	19 to 64 years	Female	Head of home	Weekday	4	No		19 to 64 years	Female	Yes	No	No	No	1-4hts	Unchecked	Unchecked	Unchecked	Unchecked	Checked	1	Once or twice a week	53	19 - 65 years	2018-08-17	Friday	2018-08-18	Checked	Unchecked	Unchecked	Checked		1	Some secondary	Unemployed	No	No
Rural	A206	A206-001	19 to 64 years	Female	Head of home	Weekday	4	No		19 to 64 years	Female	Yes	No	No	No	1-4hts	Unchecked	Unchecked	Unchecked	Unchecked	Checked	1	Once or twice a week	53	19 - 65 years	2018-08-17	Friday	2018-08-18	Checked	Unchecked	Unchecked	Checked		1	Some secondary	Unemployed	No	No
Rural	A206	A206-001	19 to 64 years	Female	Head of home	Weekday	4	No		19 to 64 years	Female	Yes	No	No	No	1-4hts	Unchecked	Unchecked	Unchecked	Unchecked	Checked	1	Once or twice a week	53	19 - 65 years	2018-08-17	Friday	2018-08-18	Checked	Unchecked	Unchecked	Checked		1	Some secondary	Unemployed	No	No
Rural	A206	A206-001	19 to 64 years	Female	Head of home	Weekday	4	No		19 to 64 years	Female	Yes	No	No	No	1-4hts	Unchecked	Unchecked	Unchecked	Unchecked	Checked	1	Once or twice a week	53	19 - 65 years	2018-08-17	Friday	2018-08-18	Checked	Unchecked	Unchecked	Checked		1	Some secondary	Unemployed	No	No
Rural	A206	A206-001	19 to 64 years	Female	Head of home	Weekday	4	No		19 to 64 years	Female	Yes	No	No	No	1-4hts	Unchecked	Unchecked	Unchecked	Unchecked	Checked	1	Once or twice a week	53	19 - 65 years	2018-08-17	Friday	2018-08-18	Checked	Unchecked	Unchecked	Checked		1	Some secondary	Unemployed	No	No
Rural	A206	A206-001	19 to 64 years	Female	Head of home	Weekday	4	No		19 to 64 years	Female	Yes	No	No	No	1-4hts	Unchecked	Unchecked	Unchecked	Unchecked	Checked	1	Once or twice a week	53	19 - 65 years	2018-08-17	Friday	2018-08-18	Checked	Unchecked	Unchecked	Checked		1	Some secondary	Unemployed	No	No
Rural	A206	A206-001	19 to 64 years	Female	Head of home	Weekday	4	No		19 to 64 years	Female	Yes	No	No	No	1-4hts	Unchecked	Unchecked	Unchecked	Unchecked	Checked	1	Once or twice a week	53	19 - 65 years	2018-08-17	Friday	2018-08-18	Checked	Unchecked	Unchecked	Checked		1	Some secondary	Unemployed	No	No
Rural	A206	A206-001	19 to 64 years	Female	Head of home	Weekday	5	No		19 to 64 years	Female	Yes	No	No	Yes	1-4hts	Unchecked	Unchecked	Unchecked	Unchecked	Checked	1	Once or twice a week	53	19 - 65 years	2018-08-17	Friday	2018-08-18	Checked	Unchecked	Unchecked	Checked		1	Some secondary	Unemployed	No	No
Rural	A206	A206-001	19 to 64 years	Female	Head of home	Weekday	5	No		19 to 64 years	Female	Yes	No	No	Yes	1-4hts	Unchecked	Unchecked	Unchecked	Unchecked	Checked	1	Once or twice a week	53	19 - 65 years	2018-08-17	Friday	2018-08-18	Checked	Unchecked	Unchecked	Checked		1	Some secondary	Unemployed	No	No
Rural	A206	A206-001	19 to 64 years	Female	Head of home	Weekday	5	No		19 to 64 years	Female	Yes	No	No	Yes	1-4hts	Unchecked	Unchecked	Unchecked	Unchecked	Checked	1	Once or twice a week	53	19 - 65 years	2018-08-17	Friday	2018-08-18	Checked	Unchecked	Unchecked	Checked		1	Some secondary	Unemployed	No	No
Rural	A206	A206-001	19 to 64 years	Female	Head of home	Weekday	5	No		19 to 64 years	Female	Yes	No	No	Yes	1-4hts	Unchecked	Unchecked	Unchecked	Unchecked	Checked	1	Once or twice a week	53	19 - 65 years	2018-08-17	Friday	2018-08-18	Checked	Unchecked	Unchecked	Checked		1	Some secondary	Unemployed	No	No
Rural	A206	A206-001	19 to 64 years	Female	Head of home	Weekday	5	No		19 to 64 years	Female	Yes	No	No	Yes	1-4hts	Unchecked	Unchecked	Unchecked	Unchecked	Checked	1	Once or twice a week	53	19 - 65 years	2018-08-17	Friday	2018-08-18	Checked	Unchecked	Unchecked	Checked		1	Some secondary	Unemployed	No	No
Rural	A206	A206-001	19 to 64 years	Female	Head of home	Weekday	5	No		19 to 64 years	Female	Yes	No	No	Yes	1-4hts	Unchecked	Unchecked	Unchecked	Unchecked	Checked	1	Once or twice a week	53	19 - 65 years	2018-08-17	Friday	2018-08-18	Checked	Unchecked	Unchecked	Checked		1	Some secondary	Unemployed	No	No
Rural	A206	A206-001	19 to 64 years	Female	Head of home	Weekday	5	No		19 to 64 years	Female	Yes	No	No	Yes	1-4hts	Unchecked	Unchecked	Unchecked	Unchecked	Checked	1	Once or twice a week	53	19 - 65 years	2018-08-17	Friday	2018-08-18	Checked	Unchecked	Unchecked	Checked		1	Some secondary	Unemployed	No	No
Rural	A206	A206-001	19 to 64 years	Female	Head of home	Weekday	5	No		19 to 64 years	Female	Yes	No	No	Yes	1-4hts	Unchecked	Unchecked	Unchecked	Unchecked	Checked	1	Once or twice a week	53	19 - 65 years	2018-08-17	Friday	2018-08-18	Checked	Unchecked	Unchecked	Checked		1	Some secondary	Unemployed	No	No
Rural	A206	A206-001	19 to 64 years	Female	Head of home	Weekday	5	No		19 to 64 years	Female	Yes	No	No	Yes	1-4hts	Unchecked	Unchecked	Unchecked	Unchecked	Checked	1	Once or twice a week	53	19 - 65 years	2018-08-17	Friday	2018-08-18	Checked	Unchecked	Unchecked	Checked		1	Some secondary	Unemployed	No	No
Rural	A206	A206-001	19 to 64 years	Female	Head of home	Weekday	5	No		19 to 64 years	Female	Yes	No	No	Yes	1-4hts	Unchecked	Unchecked	Unchecked	Unchecked	Checked	1	Once or twice a week	53	19 - 65 years	2018-08-17	Friday	2018-08-18	Checked	Unchecked	Unchecked	Checked		1	Some secondary	Unemployed	No	No
Rural	A206	A206-001	19 to 64 years	Female	Head of home	Weekday	5	No		19 to 64 years	Female	Yes	No	No	Yes	1-4hts	Unchecked	Unchecked	Unchecked	Unchecked	Checked	1	Once or twice a week	53	19 - 65 years	2018-08-17	Friday	2018-08-18	Checked	Unchecked	Unchecked	Checked		1	Some secondary	Unemployed	No	No
Rural	A206	A206-001	19 to 64 years	Female	Head of home	Weekday	5	No		19 to 64 years	Female	Yes	No	No	Yes	1-4hts	Unchecked	Unchecked	Unchecked	Unchecked	Checked	1	Once or twice a week	53	19 - 65 years	2018-08-17	Friday	2018-08-18	Checked	Unchecked	Unchecked	Checked		1	Some secondary	Unemployed	No	No
Rural	A206	A206-001	19 to 64 years	Female	Head of home	Weekday	5	No		19 to 64 years	Female	Yes	No	No	Yes	1-4hts	Unchecked	Unchecked	Unchecked	Unchecked	Checked	1	Once or twice a week	53	19 - 65 years	2018-08-17	Friday	2018-08-18	Checked	Unchecked	Unchecked	Checked		1	Some secondary	Unemployed	No	No
Rural	A206	A206-001	19 to 64 years	Female	Head of home	Weekday	5	No		19 to 64 years	Female	Yes	No	No	Yes	1-4hts	Unchecked	Unchecked	Unchecked	Unchecked	Checked	1	Once or twice a week	53	19 - 65 years	2018-08-17	Friday	2018-08-18	Checked	Unchecked	Unchecked	Checked		1	Some secondary	Unemployed	No	No
Rural	A206	A206-001	19 to 64 years	Female	Head of home	Weekday	5	No		19 to 64 years	Female	Yes	No	No	Yes	1-4hts	Unchecked	Unchecked	Unchecked	Unchecked	Checked	1	Once or twice a week	53	19 - 65 years	2018-08-17	Friday	2018-08-18	Checked	Unchecked	Unchecked	Checked		1	Some secondary	Unemployed	No	No
Rural	A206	A206-001	19 to 64 years	Female	Head of home	Weekday	5	No		19 to 64 years	Female	Yes	No	No	Yes	1-4hts	Unchecked	Unchecked	Unchecked	Unchecked	Checked	1	Once or twice a week	53	19 - 65 years	2018-08-17	Friday	2018-08-18	Checked	Unchecked	Unchecked	Checked		1	Some secondary	Unemployed	No	No
Rural	A206	A206-001	19 to 64 years	Female	Head of home	Weekday	5	No		19 to 64 years	Female	Yes	No	No	Yes	1-4hts	Unchecked	Unchecked	Unchecked	Unchecked	Checked	1	Once or twice a week	53	19 - 65 years	2018-08-17	Friday	2018-08-18	Checked	Unchecked	Unchecked	Checked		1	Some secondary	Unemployed	No	No
Rural	A206	A206-001	19 to 64 years	Female	Head of home	Weekday	5	No		19 to 64 years	Female	Yes	No	No	Yes	1-4hts	Unchecked	Unchecked	Unchecked	Unchecked	Checked	1	Once or twice a week	53	19 - 65 years	2018-08-17	Friday	2018-08-18	Checked	Unchecked	Unchecked	Checked		1	Some secondary	Unemployed	No	No
Rural	A206	A206-001	19 to 64 years	Female	Head of home	Weekday	5	No		19 to 64 years	Female	Yes	No	No	Yes	1-4hts	Unchecked	Unchecked	Unchecked	Unchecked	Checked	1	Once or twice a week	53	19 - 65 years	2018-08-17	Friday	2018-08-18	Checked	Unchecked	Unchecked	Checked		1	Some secondary	Unemployed	No	No
Rural	A206	A206-001	19 to 64 years	Female	Head of home	Weekday	5	No		19 to 64 years	Female	Yes	No	No	Yes	1-4hts	Unchecked	Unchecked	Unchecked	Unchecked	Checked	1	Once or twice a week	53	19 - 65 years	2018-08-17	Friday	2018-08-18	Checked	Unchecked	Unchecked	Checked		1	Some secondary	Unemployed	No	No
Rural	A206	A206-002	14 - 18 years	Male	Child <18	Weekday	1	Yes	54	19 to 64 years	Female	Yes	Yes	No	Yes	>4hrs	Checked	Unchecked	Unchecked	Unchecked	Unchecked	1	Daily/almost daily	14	5 - 18 years	2018-08-17	Friday	2018-08-18	Checked	Checked	Unchecked	Checked	A206-001	1	<18 years	<18 years	<15 years	<15 years
Rural	A206	A206-002	14 - 18 years	Male	Child <18	Weekday	2	Yes	2	<7 years	Female	Yes	Yes	Yes	Yes	>4hrs	Checked	Unchecked	Unchecked	Unchecked	Unchecked	1	Daily/almost daily	14	5 - 18 years	2018-08-17	Friday	2018-08-18	Checked	Checked	Unchecked	Checked	A206-001	1	<18 years	<18 years	<15 years	<15 years
Rural	A206	A206-002	14 - 18 years	Male	Child <18	Weekday	3	No		14 - 18 years	Female	No	No	No	No	1-4hts	Unchecked	Checked	Unchecked	Unchecked	Unchecked	1	Daily/almost daily	14	5 - 18 years	2018-08-17	Friday	2018-08-18	Checked	Checked	Unchecked	Checked	A206-001	1	<18 years	<18 years	<15 years	<15 years
Rural	A206	A206-002	14 - 18 years	Male	Child <18	Weekday	3	No		14 - 18 years	Female	No	No	No	No	1-4hts	Unchecked	Checked	Unchecked	Unchecked	Unchecked	1	Daily/almost daily	14	5 - 18 years	2018-08-17	Friday	2018-08-18	Checked	Checked	Unchecked	Checked	A206-001	1	<18 years	<18 years	<15 years	<15 years
Rural	A206	A206-002	14 - 18 years	Male	Child <18	Weekday	3	No		14 - 18 years	Female	No	No	No	No	1-4hts	Unchecked	Checked	Unchecked	Unchecked	Unchecked	1	Daily/almost daily	14	5 - 18 years	2018-08-17	Friday	2018-08-18	Checked	Checked	Unchecked	Checked	A206-001	1	<18 years	<18 years	<15 years	<15 years
Rural	A206	A206-002	14 - 18 years	Male	Child <18	Weekday	3	No		14 - 18 years	Female	No	No	No	No	1-4hts	Unchecked	Checked	Unchecked	Unchecked	Unchecked	1	Daily/almost daily	14	5 - 18 years	2018-08-17	Friday	2018-08-18	Checked	Checked	Unchecked	Checked	A206-001	1	<18 years	<18 years	<15 years	<15 years
Rural	A206	A206-002	14 - 18 years	Male	Child <18	Weekday	3	No		14 - 18 years	Female	No	No	No	No	1-4hts	Unchecked	Checked	Unchecked	Unchecked	Unchecked	1	Daily/almost daily	14	5 - 18 years	2018-08-17	Friday	2018-08-18	Checked	Checked	Unchecked	Checked	A206-001	1	<18 years	<18 years	<15 years	<15 years
Rural	A206	A206-002	14 - 18 years	Male	Child <18	Weekday	3	No		14 - 18 years	Female	No	No	No	No	1-4hts	Unchecked	Checked	Unchecked	Unchecked	Unchecked	1	Daily/almost daily	14	5 - 18 years	2018-08-17	Friday	2018-08-18	Checked	Checked	Unchecked	Checked	A206-001	1	<18 years	<18 years	<15 years	<15 years
Rural	A206	A206-002	14 - 18 years	Male	Child <18	Weekday	3	No		14 - 18 years	Female	No	No	No	No	1-4hts	Unchecked	Checked	Unchecked	Unchecked	Unchecked	1	Daily/almost daily	14	5 - 18 years	2018-08-17	Friday	2018-08-18	Checked	Checked	Unchecked	Checked	A206-001	1	<18 years	<18 years	<15 years	<15 years
Rural	A206	A206-002	14 - 18 years	Male	Child <18	Weekday	3	No		14 - 18 years	Female	No	No	No	No	1-4hts	Unchecked	Checked	Unchecked	Unchecked	Unchecked	1	Daily/almost daily	14	5 - 18 years	2018-08-17	Friday	2018-08-18	Checked	Checked	Unchecked	Checked	A206-001	1	<18 years	<18 years	<15 years	<15 years
Rural	A206	A206-002	14 - 18 years	Male	Child <18	Weekday	3	No		14 - 18 years	Female	No	No	No	No	1-4hts	Unchecked	Checked	Unchecked	Unchecked	Unchecked	1	Daily/almost daily	14	5 - 18 years	2018-08-17	Friday	2018-08-18	Checked	Checked	Unchecked	Checked	A206-001	1	<18 years	<18 years	<15 years	<15 years
Rural	A206	A206-002	14 - 18 years	Male	Child <18	Weekday	3	No		14 - 18 years	Female	No	No	No	No	1-4hts	Unchecked	Checked	Unchecked	Unchecked	Unchecked	1	Daily/almost daily	14	5 - 18 years	2018-08-17	Friday	2018-08-18	Checked	Checked	Unchecked	Checked	A206-001	1	<18 years	<18 years	<15 years	<15 years
Rural	A206	A206-002	14 - 18 years	Male	Child <18	Weekday	3	No		14 - 18 years	Female	No	No	No	No	1-4hts	Unchecked	Checked	Unchecked	Unchecked	Unchecked	1	Daily/almost daily	14	5 - 18 years	2018-08-17	Friday	2018-08-18	Checked	Checked	Unchecked	Checked	A206-001	1	<18 years	<18 years	<15 years	<15 years
Rural	A206	A206-002	14 - 18 years	Male	Child <18	Weekday	3	No		14 - 18 years	Female	No	No	No	No	1-4hts	Unchecked	Checked	Unchecked	Unchecked	Unchecked	1	Daily/almost daily	14	5 - 18 years	2018-08-17	Friday	2018-08-18	Checked	Checked	Unchecked	Checked	A206-001	1	<18 years	<18 years	<15 years	<15 years
Rural	A206	A206-002	14 - 18 years	Male	Child <18	Weekday	3	No		14 - 18 years	Female	No	No	No	No	1-4hts	Unchecked	Checked	Unchecked	Unchecked	Unchecked	1	Daily/almost daily	14	5 - 18 years	2018-08-17	Friday	2018-08-18	Checked	Checked	Unchecked	Checked	A206-001	1	<18 years	<18 years	<15 years	<15 years
Rural	A206	A206-002	14 - 18 years	Male	Child <18	Weekday	3	No		14 - 18 years	Female	No	No	No	No	1-4hts	Unchecked	Checked	Unchecked	Unchecked	Unchecked	1	Daily/almost daily	14	5 - 18 years	2018-08-17	Friday	2018-08-18	Checked	Checked	Unchecked	Checked	A206-001	1	<18 years	<18 years	<15 years	<15 years
Rural	A206	A206-002	14 - 18 years	Male	Child <18	Weekday	3	No		14 - 18 years	Female	No	No	No	No	1-4hts	Unchecked	Checked	Unchecked	Unchecked	Unchecked	1	Daily/almost daily	14	5 - 18 years	2018-08-17	Friday	2018-08-18	Checked	Checked	Unchecked	Checked	A206-001	1	<18 years	<18 years	<15 years	<15 years
Rural	A206	A206-002	14 - 18 years	Male	Child <18	Weekday	3	No		14 - 18 years	Female	No	No	No	No	1-4hts	Unchecked	Checked	Unchecked	Unchecked	Unchecked	1	Daily/almost daily	14	5 - 18 years	2018-08-17	Friday	2018-08-18	Checked	Checked	Unchecked	Checked	A206-001	1	<18 years	<18 years	<15 years	<15 years
Rural	A206	A206-002	14 - 18 years	Male	Child <18	Weekday	3	No		14 - 18 years	Female	No	No	No	No	1-4hts	Unchecked	Checked	Unchecked	Unchecked	Unchecked	1	Daily/almost daily	14	5 - 18 years	2018-08-17	Friday	2018-08-18	Checked	Checked	Unchecked	Checked	A206-001	1	<18 years	<18 years	<15 years	<15 years
Rural	A206	A206-002	14 - 18 years	Male	Child <18	Weekday	3	No		14 - 18 years	Female	No	No	No	No	1-4hts	Unchecked	Checked	Unchecked	Unchecked	Unchecked	1	Daily/almost daily	14	5 - 18 years	2018-08-17	Friday	2018-08-18	Checked	Checked	Unchecked	Checked	A206-001	1	<18 years	<18 years	<15 years	<15 years
Rural	A206	A206-002	14 - 18 years	Male	Child <18	Weekday	3	No		14 - 18 years	Female	No	No	No	No	1-4hts	Unchecked	Checked	Unchecked	Unchecked	Unchecked	1	Daily/almost daily	14	5 - 18 years	2018-08-17	Friday	2018-08-18	Checked	Checked	Unchecked	Checked	A206-001	1	<18 years	<18 years	<15 years	<15 years
Rural	A206	A206-002	14 - 18 years	Male	Child <18	Weekday	3	No		14 - 18 years	Female	No	No	No	No	1-4hts	Unchecked	Checked	Unchecked	Unchecked	Unchecked	1	Daily/almost daily	14	5 - 18 years	2018-08-17	Friday	2018-08-18	Checked	Checked	Unchecked	Checked	A206-001	1	<18 years	<18 years	<15 years	<15 years
Rural	A206	A206-002	14 - 18 years	Male	Child <18	Weekday	3	No		14 - 18 years	Female	No	No	No	No	1-4hts	Unchecked	Checked	Unchecked	Unchecked	Unchecked	1	Daily/almost daily	14	5 - 18 years	2018-08-17	Friday	2018-08-18	Checked	Checked	Unchecked	Checked	A206-001	1	<18 years	<18 years	<15 years	<15 years
Rural	A206	A206-002	14 - 18 years	Male	Child <18	Weekday	3	No		14 - 18 years	Female	No	No	No	No	1-4hts	Unchecked	Checked	Unchecked	Unchecked	Unchecked	1	Daily/almost daily	14	5 - 18 years	2018-08-17	Friday	2018-08-18	Checked	Checked	Unchecked	Checked	A206-001	1	<18 years	<18 years	<15 years	<15 years
Rural	A206	A206-002	14 - 18 years	Male	Child <18	Weekday	3	No		14 - 18 years	Female	No	No	No	No	1-4hts	Unchecked	Checked	Unchecked	Unchecked	Unchecked	1	Daily/almost daily	14	5 - 18 years	2018-08-17	Friday	2018-08-18	Checked	Checked	Unchecked	Checked	A206-001	1	<18 years	<18 years	<15 years	<15 years
Rural	A206	A206-002	14 - 18 years	Male	Child <18	Weekday	3	No		14 - 18 years	Female	No	No	No	No	1-4hts	Unchecked	Checked	Unchecked	Unchecked	Unchecked	1	Daily/almost daily	14	5 - 18 years	2018-08-17	Friday	2018-08-18	Checked	Checked	Unchecked	Checked	A206-001	1	<18 years	<18 years	<15 years	<15 years
Rural	A206	A206-002	14 - 18 years	Male	Child <18	Weekday	3	No		14 - 18 years	Female	No	No	No	No	1-4hts	Unchecked	Checked	Unchecked	Unchecked	Unchecked	1	Daily/almost daily	14	5 - 18 years	2018-08-17	Friday	2018-08-18	Checked	Checked	Unchecked	Checked	A206-001	1	<18 years	<18 years	<15 years	<15 years
Rural	A206	A206-002	14 - 18 years	Male	Child <18	Weekday	3	No		14 - 18 years	Female	No	No	No	No	1-4hts	Unchecked	Checked	Unchecked	Unchecked	Unchecked	1	Daily/almost daily	14	5 - 18 years	2018-08-17	Friday	2018-08-18	Checked	Checked	Unchecked	Checked	A206-001	1	<18 years	<18 years	<15 years	<15 years
Rural	A206	A206-002	14 - 18 years	Male	Child <18	Weekday	3	No		14 - 18 years	Female	No	No	No	No	1-4hts	Unchecked	Checked	Unchecked	Unchecked	Unchecked	1	Daily/almost daily	14	5 - 18 years	2018-08-17	Friday	2018-08-18	Checked	Checked	Unchecked	Checked	A206-001	1	<18 years	<18 years	<15 years	<15 years
Rural	A206	A206-002	14 - 18 years	Male	Child <18	Weekday	3	No		14 - 18 years	Female	No	No	No	No	1-4hts	Unchecked	Checked	Unchecked	Unchecked	Unchecked	1	Daily/almost daily	14	5 - 18 years	2018-08-17	Friday	2018-08-18	Checked	Checked	Unchecked	Checked	A206-001	1	<18 years	<18 years	<15 years	<15 years
Rural	A206	A206-002	14 - 18 years	Male	Child <18	Weekday	3	No		14 - 18 years	Female	No	No	No	No	1-4hts	Unchecked	Checked	Unchecked	Unchecked	Unchecked	1	Daily/almost daily	14	5 - 18 years	2018-08-17	Friday	2018-08-18	Checked	Checked	Unchecked	Checked	A206-001	1	<18 years	<18 years	<15 years	<15 years
Rural	A206	A206-002	14 - 18 years	Male	Child <18	Weekday	3	No		14 - 18 years	Female	No	No	No	No	1-4hts	Unchecked	Checked	Unchecked	Unchecked	Unchecked	1	Daily/almost daily	14	5 - 18 years	2018-08-17	Friday	2018-08-18	Checked	Checked	Unchecked	Checked	A206-001	1	<18 years	<18 years	<15 years	<15 years
Rural	A206	A206-002	14 - 18 years	Male	Child <18	Weekday	3	No		14 - 18 years	Female	No	No	No	No	1-4hts	Unchecked	Checked	Unchecked	Unchecked	Unchecked	1	Daily/almost daily	14	5 - 18 years	2018-08-17	Friday	2018-08-18	Checked	Checked	Unchecked	Checked	A206-001	1	<18 years	<18 years	<15 years	<15 years
Rural	A206	A206-002	14 - 18 years	Male	Child <18	Weekday	3	No		14 - 18 years	Female	No	No	No	No	1-4hts	Unchecked	Checked	Unchecked	Unchecked	Unchecked	1	Daily/almost daily	14	5 - 18 years	2018-08-17	Friday	2018-08-18	Checked	Checked	Unchecked	Checked	A206-001	1	<18 years	<18 years	<15 years	<15 years
Rural	A206	A206-002	14 - 18 years	Male	Child <18	Weekday	3	No		14 - 18 years	Female	No	No	No	No	1-4hts	Unchecked	Checked	Unchecked	Unchecked	Unchecked	1	Daily/almost daily	14	5 - 18 years	2018-08-17	Friday	2018-08-18	Checked	Checked	Unchecked	Checked	A206-001	1	<18 years	<18 years	<15 years	<15 years
Rural	A206	A206-002	14 - 18 years	Male	Child <18	Weekday	3	No		14 - 18 years	Female	No	No	No	No	1-4hts	Unchecked	Checked	Unchecked	Unchecked	Unchecked	1	Daily/almost daily	14	5 - 18 years	2018-08-17	Friday	2018-08-18	Checked	Checked	Unchecked	Checked	A206-001	1	<18 years	<18 years	<15 years	<15 years
Rural	A206	A206-002	14 - 18 years	Male	Child <18	Weekday	3	No		14 - 18 years	Female	No	No	No	No	1-4hts	Unchecked	Checked	Unchecked	Unchecked	Unchecked	1	Daily/almost daily	14	5 - 18 years	2018-08-17	Friday	2018-08-18	Checked	Checked	Unchecked	Checked	A206-001	1	<18 years	<18 years	<15 years	<15 years
Rural	A206	A206-002	14 - 18 years	Male	Child <18	Weekday	3	No		14 - 18 years	Female	No	No	No	No	1-4hts	Unchecked	Checked	Unchecked	Unchecked	Unchecked	1	Daily/almost daily	14	5 - 18 years	2018-08-17	Friday	2018-08-18	Checked	Checked	Unchecked	Checked	A206-001	1	<18 years	<18 years	<15 years	<15 years
Rural	A206	A206-002	14 - 18 years	Male	Child <18	Weekday	3	No		14 - 18 years	Female	No	No	No	No	1-4hts	Unchecked	Checked	Unchecked	Unchecked	Unchecked	1	Daily/almost daily	14	5 - 18 years	2018-08-17	Friday	2018-08-18	Checked	Checked	Unchecked	Checked	A206-001	1	<18 years	<18 years	<15 years	<15 years
Rural	A206	A206-002	14 - 18 years	Male	Child <18	Weekday	3	No		14 - 18 years	Female	No	No	No	No	1-4hts	Unchecked	Checked	Unchecked	Unchecked	Unchecked	1	Daily/almost daily	14	5 - 18 years	2018-08-17	Friday	2018-08-18	Checked	Checked	Unchecked	Checked	A206-001	1	<18 years	<18 years	<15 years	<15 years
Rural	A206	A206-002	14 - 18 years	Male	Child <18	Weekday	3	No		14 - 18 years	Female	No	No	No	No	1-4hts	Unchecked	Checked	Unchecked	Unchecked	Unchecked	1	Daily/almost daily	14	5 - 18 years	2018-08-17	Friday	2018-08-18	Checked	Checked	Unchecked	Checked	A206-001	1	<18 years	<18 years	<15 years	<15 years
Rural	A206	A206-002	14 - 18 years	Male	Child <18	Weekday	3	No		14 - 18 years	Female	No	No	No	No	1-4hts	Unchecked	Checked	Unchecked	Unchecked	Unchecked	1	Daily/almost daily	14	5 - 18 years	2018-08-17	Friday	2018-08-18	Checked	Checked	Unchecked	Checked	A206-001	1	<18 years	<18 years	<15 years	<15 years
Rural	A206	A206-002	14 - 18 years	Male	Child <18	Weekday	4	No		14 - 18 years	Male	No	Yes	Yes	No	1-4hts	Unchecked	Checked	Unchecked	Unchecked	Unchecked	1	Daily/almost daily	14	5 - 18 years	2018-08-17	Friday	2018-08-18	Checked	Checked	Checked	Unchecked	A206-001	1	<18 years	<18 years	<15 years	<15 years
Rural	A206	A206-002	14 - 18 years	Male	Child <18	Weekday	4	No		14 - 18 years	Male	No	Yes	Yes	No	1-4hts	Unchecked	Checked	Unchecked	Unchecked	Unchecked	1	Daily/almost daily	14	5 - 18 years	2018-08-17	Friday	2018-08-18	Checked	Checked	Checked	Unchecked	A206-001	1	<18 years	<18 years	<15 years	<15 years
Rural	A206	A206-002	14 - 18 years	Male	Child <18	Weekday	4	No		14 - 18 years	Male	No	Yes	Yes	No	1-4hts	Unchecked	Checked	Unchecked	Unchecked	Unchecked	1	Daily/almost daily	14	5 - 18 years	2018-08-17	Friday	2018-08-18	Checked	Checked	Checked	Unchecked	A206-001	1	<18 years	<18 years	<15 years	<15 years
Rural	A206	A206-002	14 - 18 years	Male	Child <18	Weekday	4	No		14 - 18 years	Male	No	Yes	Yes	No	1-4hts	Unchecked	Checked	Unchecked	Unchecked	Unchecked	1	Daily/almost daily	14	5 - 18 years	2018-08-17	Friday	2018-08-18	Checked	Checked	Checked	Unchecked	A206-001	1	<18 years	<18 years	<15 years	<15 years
Rural	A206	A206-002	14 - 18 years	Male	Child <18	Weekday	4	No		14 - 18 years	Male	No	Yes	Yes	No	1-4hts	Unchecked	Checked	Unchecked	Unchecked	Unchecked	1	Daily/almost daily	14	5 - 18 years	2018-08-17	Friday	2018-08-18	Checked	Checked	Checked	Unchecked	A206-001	1	<18 years	<18 years	<15 years	<15 years
Rural	A206	A206-002	14 - 18 years	Male	Child <18	Weekday	4	No		14 - 18 years	Male	No	Yes	Yes	No	1-4hts	Unchecked	Checked	Unchecked	Unchecked	Unchecked	1	Daily/almost daily	14	5 - 18 years	2018-08-17	Friday	2018-08-18	Checked	Checked	Checked	Unchecked	A206-001	1	<18 years	<18 years	<15 years	<15 years
Rural	A206	A206-002	14 - 18 years	Male	Child <18	Weekday	4	No		14 - 18 years	Male	No	Yes	Yes	No	1-4hts	Unchecked	Checked	Unchecked	Unchecked	Unchecked	1	Daily/almost daily	14	5 - 18 years	2018-08-17	Friday	2018-08-18	Checked	Checked	Checked	Unchecked	A206-001	1	<18 years	<18 years	<15 years	<15 years
Rural	A206	A206-002	14 - 18 years	Male	Child <18	Weekday	4	No		14 - 18 years	Male	No	Yes	Yes	No	1-4hts	Unchecked	Checked	Unchecked	Unchecked	Unchecked	1	Daily/almost daily	14	5 - 18 years	2018-08-17	Friday	2018-08-18	Checked	Checked	Checked	Unchecked	A206-001	1	<18 years	<18 years	<15 years	<15 years
Rural	A206	A206-002	14 - 18 years	Male	Child <18	Weekday	4	No		14 - 18 years	Male	No	Yes	Yes	No	1-4hts	Unchecked	Checked	Unchecked	Unchecked	Unchecked	1	Daily/almost daily	14	5 - 18 years	2018-08-17	Friday	2018-08-18	Checked	Checked	Checked	Unchecked	A206-001	1	<18 years	<18 years	<15 years	<15 years
Rural	A206	A206-002	14 - 18 years	Male	Child <18	Weekday	4	No		14 - 18 years	Male	No	Yes	Yes	No	1-4hts	Unchecked	Checked	Unchecked	Unchecked	Unchecked	1	Daily/almost daily	14	5 - 18 years	2018-08-17	Friday	2018-08-18	Checked	Checked	Checked	Unchecked	A206-001	1	<18 years	<18 years	<15 years	<15 years
Rural	A206	A206-002	14 - 18 years	Male	Child <18	Weekday	4	No		14 - 18 years	Male	No	Yes	Yes	No	1-4hts	Unchecked	Checked	Unchecked	Unchecked	Unchecked	1	Daily/almost daily	14	5 - 18 years	2018-08-17	Friday	2018-08-18	Checked	Checked	Checked	Unchecked	A206-001	1	<18 years	<18 years	<15 years	<15 years
Rural	A206	A206-002	14 - 18 years	Male	Child <18	Weekday	4	No		14 - 18 years	Male	No	Yes	Yes	No	1-4hts	Unchecked	Checked	Unchecked	Unchecked	Unchecked	1	Daily/almost daily	14	5 - 18 years	2018-08-17	Friday	2018-08-18	Checked	Checked	Checked	Unchecked	A206-001	1	<18 years	<18 years	<15 years	<15 years
Rural	A206	A206-002	14 - 18 years	Male	Child <18	Weekday	4	No		14 - 18 years	Male	No	Yes	Yes	No	1-4hts	Unchecked	Checked	Unchecked	Unchecked	Unchecked	1	Daily/almost daily	14	5 - 18 years	2018-08-17	Friday	2018-08-18	Checked	Checked	Checked	Unchecked	A206-001	1	<18 years	<18 years	<15 years	<15 years
Rural	A206	A206-002	14 - 18 years	Male	Child <18	Weekday	4	No		14 - 18 years	Male	No	Yes	Yes	No	1-4hts	Unchecked	Checked	Unchecked	Unchecked	Unchecked	1	Daily/almost daily	14	5 - 18 years	2018-08-17	Friday	2018-08-18	Checked	Checked	Checked	Unchecked	A206-001	1	<18 years	<18 years	<15 years	<15 years
Rural	A206	A206-002	14 - 18 years	Male	Child <18	Weekday	4	No		14 - 18 years	Male	No	Yes	Yes	No	1-4hts	Unchecked	Checked	Unchecked	Unchecked	Unchecked	1	Daily/almost daily	14	5 - 18 years	2018-08-17	Friday	2018-08-18	Checked	Checked	Checked	Unchecked	A206-001	1	<18 years	<18 years	<15 years	<15 years
Rural	A206	A206-002	14 - 18 years	Male	Child <18	Weekday	4	No		14 - 18 years	Male	No	Yes	Yes	No	1-4hts	Unchecked	Checked	Unchecked	Unchecked	Unchecked	1	Daily/almost daily	14	5 - 18 years	2018-08-17	Friday	2018-08-18	Checked	Checked	Checked	Unchecked	A206-001	1	<18 years	<18 years	<15 years	<15 years
Rural	A206	A206-002	14 - 18 years	Male	Child <18	Weekday	4	No		14 - 18 years	Male	No	Yes	Yes	No	1-4hts	Unchecked	Checked	Unchecked	Unchecked	Unchecked	1	Daily/almost daily	14	5 - 18 years	2018-08-17	Friday	2018-08-18	Checked	Checked	Checked	Unchecked	A206-001	1	<18 years	<18 years	<15 years	<15 years
Rural	A206	A206-002	14 - 18 years	Male	Child <18	Weekday	4	No		14 - 18 years	Male	No	Yes	Yes	No	1-4hts	Unchecked	Checked	Unchecked	Unchecked	Unchecked	1	Daily/almost daily	14	5 - 18 years	2018-08-17	Friday	2018-08-18	Checked	Checked	Checked	Unchecked	A206-001	1	<18 years	<18 years	<15 years	<15 years
Rural	A206	A206-002	14 - 18 years	Male	Child <18	Weekday	4	No		14 - 18 years	Male	No	Yes	Yes	No	1-4hts	Unchecked	Checked	Unchecked	Unchecked	Unchecked	1	Daily/almost daily	14	5 - 18 years	2018-08-17	Friday	2018-08-18	Checked	Checked	Checked	Unchecked	A206-001	1	<18 years	<18 years	<15 years	<15 years
Rural	A206	A206-002	14 - 18 years	Male	Child <18	Weekday	4	No		14 - 18 years	Male	No	Yes	Yes	No	1-4hts	Unchecked	Checked	Unchecked	Unchecked	Unchecked	1	Daily/almost daily	14	5 - 18 years	2018-08-17	Friday	2018-08-18	Checked	Checked	Checked	Unchecked	A206-001	1	<18 years	<18 years	<15 years	<15 years
Rural	A206	A206-002	14 - 18 years	Male	Child <18	Weekday	4	No		14 - 18 years	Male	No	Yes	Yes	No	1-4hts	Unchecked	Checked	Unchecked	Unchecked	Unchecked	1	Daily/almost daily	14	5 - 18 years	2018-08-17	Friday	2018-08-18	Checked	Checked	Checked	Unchecked	A206-001	1	<18 years	<18 years	<15 years	<15 years
Rural	A206	A206-002	14 - 18 years	Male	Child <18	Weekday	5	Yes	16	14 - 18 years	Male	Yes	Yes	Yes	No	1-4hts	Unchecked	Unchecked	Unchecked	Unchecked	Checked	1	Once or twice a week	14	5 - 18 years	2018-08-17	Friday	2018-08-18	Checked	Checked	Checked	Unchecked	A206-001	1	<18 years	<18 years	<15 years	<15 years
Rural	A206	A206-002	14 - 18 years	Male	Child <18	Weekday	5	Yes	16	14 - 18 years	Male	Yes	Yes	Yes	No	1-4hts	Unchecked	Unchecked	Unchecked	Unchecked	Checked	1	Once or twice a week	14	5 - 18 years	2018-08-17	Friday	2018-08-18	Checked	Checked	Checked	Unchecked	A206-001	1	<18 years	<18 years	<15 years	<15 years
Rural	A206	A206-002	14 - 18 years	Male	Child <18	Weekday	6	No		19 to 64 years	Male	Yes	Yes	No	No	1-4hts	Unchecked	Unchecked	Unchecked	Unchecked	Checked	1	Once or twice a week	14	5 - 18 years	2018-08-17	Friday	2018-08-18	Checked	Checked	Checked	Unchecked	A206-001	1	<18 years	<18 years	<15 years	<15 years
Rural	A206	A206-002	14 - 18 years	Male	Child <18	Weekday	6	No		19 to 64 years	Male	Yes	Yes	No	No	1-4hts	Unchecked	Unchecked	Unchecked	Unchecked	Checked	1	Once or twice a week	14	5 - 18 years	2018-08-17	Friday	2018-08-18	Checked	Checked	Checked	Unchecked	A206-001	1	<18 years	<18 years	<15 years	<15 years
Rural	A206	A206-002	14 - 18 years	Male	Child <18	Weekday	6	No		19 to 64 years	Male	Yes	Yes	No	No	1-4hts	Unchecked	Unchecked	Unchecked	Unchecked	Checked	1	Once or twice a week	14	5 - 18 years	2018-08-17	Friday	2018-08-18	Checked	Checked	Checked	Unchecked	A206-001	1	<18 years	<18 years	<15 years	<15 years
Rural	A206	A206-002	14 - 18 years	Male	Child <18	Weekday	7	No		19 to 64 years	Female	Yes	Yes	Yes	No	1-4hts	Unchecked	Unchecked	Unchecked	Unchecked	Checked	1	Once or twice a week	14	5 - 18 years	2018-08-17	Friday	2018-08-18	Checked	Checked	Unchecked	Checked	A206-001	1	<18 years	<18 years	<15 years	<15 years
Rural	A206	A206-002	14 - 18 years	Male	Child <18	Weekday	8	Yes	17	14 - 18 years	Male	No	Yes	Yes	No	5-15m	Unchecked	Unchecked	Unchecked	Unchecked	Checked	1	Once or twice a week	14	5 - 18 years	2018-08-17	Friday	2018-08-18	Checked	Checked	Checked	Unchecked	A206-001	1	<18 years	<18 years	<15 years	<15 years
Rural	A206	A206-002	14 - 18 years	Male	Child <18	Weekday	9	Yes	13	7 - 13 years	Male	No	Yes	Yes	No	5-15m	Unchecked	Unchecked	Unchecked	Unchecked	Checked	1	Once or twice a week	14	5 - 18 years	2018-08-17	Friday	2018-08-18	Checked	Checked	Checked	Unchecked	A206-001	1	<18 years	<18 years	<15 years	<15 years
Rural	A206	A206-002	14 - 18 years	Male	Child <18	Weekday	10	Yes	35	19 to 64 years	Male	Yes	Yes	No	No	< 5m	Unchecked	Unchecked	Unchecked	Unchecked	Checked	1	Once or twice a week	14	5 - 18 years	2018-08-17	Friday	2018-08-18	Checked	Checked	Checked	Unchecked	A206-001	1	<18 years	<18 years	<15 years	<15 years
Rural	A206	A206-003	<7 years	Female	Grandchild <18	Weekday	1	Yes	15	14 - 18 years	Male	Yes	Yes	Yes	Yes	1-4hts	Checked	Unchecked	Unchecked	Unchecked	Unchecked	1	Daily/almost daily	1	< 5 years	2018-08-17	Friday	2018-08-18	Unchecked	Checked	Checked	Unchecked	A206-001	1	<18 years	<18 years	<15 years	<15 years
Rural	A206	A206-003	<7 years	Female	Grandchild <18	Weekday	2	Yes	54	19 to 64 years	Female	Yes	Yes	Yes	Yes	1-4hts	Checked	Unchecked	Unchecked	Unchecked	Unchecked	1	Daily/almost daily	1	< 5 years	2018-08-17	Friday	2018-08-18	Unchecked	Checked	Unchecked	Checked	A206-001	1	<18 years	<18 years	<15 years	<15 years
Rural	A206	A206-003	<7 years	Female	Grandchild <18	Weekday	3	No		<7 years	Female	Yes	Yes	Yes	No	15m-1h	Unchecked	Unchecked	Unchecked	Unchecked	Checked	1	Daily/almost daily	1	< 5 years	2018-08-17	Friday	2018-08-18	Unchecked	Checked	Unchecked	Checked	A206-001	1	<18 years	<18 years	<15 years	<15 years
Rural	A206	A206-003	<7 years	Female	Grandchild <18	Weekday	4	No		19 to 64 years	Male	No	No	Yes	No	15m-1h	Unchecked	Unchecked	Unchecked	Unchecked	Checked	1	Daily/almost daily	1	< 5 years	2018-08-17	Friday	2018-08-18	Unchecked	Checked	Checked	Unchecked	A206-001	1	<18 years	<18 years	<15 years	<15 years
Rural	A206	A206-003	<7 years	Female	Grandchild <18	Weekday	4	No		19 to 64 years	Male	No	No	Yes	No	15m-1h	Unchecked	Unchecked	Unchecked	Unchecked	Checked	1	Daily/almost daily	1	< 5 years	2018-08-17	Friday	2018-08-18	Unchecked	Checked	Checked	Unchecked	A206-001	1	<18 years	<18 years	<15 years	<15 years
Rural	A206	A206-003	<7 years	Female	Grandchild <18	Weekday	5	No		<7 years	Male	Yes	Yes	Yes	No	15m-1h	Unchecked	Unchecked	Unchecked	Unchecked	Checked	1	Daily/almost daily	1	< 5 years	2018-08-17	Friday	2018-08-18	Unchecked	Checked	Checked	Unchecked	A206-001	1	<18 years	<18 years	<15 years	<15 years
Rural	A206	A206-003	<7 years	Female	Grandchild <18	Weekday	5	No		<7 years	Male	Yes	Yes	Yes	No	15m-1h	Unchecked	Unchecked	Unchecked	Unchecked	Checked	1	Daily/almost daily	1	< 5 years	2018-08-17	Friday	2018-08-18	Unchecked	Checked	Checked	Unchecked	A206-001	1	<18 years	<18 years	<15 years	<15 years
Rural	A207	A207-001	19 to 64 years	Female	Head of home	Weekend day	1	Yes	20	19 to 64 years	Male	Yes	Yes	Yes	Yes	>4hrs	Checked	Unchecked	Unchecked	Unchecked	Unchecked	1	Daily/almost daily	27	19 - 65 years	2018-09-29	Saturday	2018-09-30	Checked	Unchecked	Checked	Unchecked		01	Secondary completed	Employed	No	No
Rural	A207	A207-001	19 to 64 years	Female	Head of home	Weekend day	2	Yes	17	14 - 18 years	Female	Yes	Yes	Yes	Yes	>4hrs	Checked	Unchecked	Unchecked	Unchecked	Unchecked	1	Daily/almost daily	27	19 - 65 years	2018-09-29	Saturday	2018-09-30	Checked	Unchecked	Unchecked	Checked		01	Secondary completed	Employed	No	No
Rural	A207	A207-001	19 to 64 years	Female	Head of home	Weekend day	3	Yes	12	7 - 13 years	Female	Yes	Yes	Yes	Yes	>4hrs	Checked	Unchecked	Unchecked	Unchecked	Unchecked	1	Daily/almost daily	27	19 - 65 years	2018-09-29	Saturday	2018-09-30	Checked	Unchecked	Unchecked	Checked		01	Secondary completed	Employed	No	No
Rural	A207	A207-001	19 to 64 years	Female	Head of home	Weekend day	4	Yes	4	<7 years	Male	Yes	Yes	Yes	Yes	>4hrs	Checked	Unchecked	Unchecked	Unchecked	Unchecked	1	Daily/almost daily	27	19 - 65 years	2018-09-29	Saturday	2018-09-30	Checked	Unchecked	Checked	Unchecked		01	Secondary completed	Employed	No	No
Rural	A207	A207-001	19 to 64 years	Female	Head of home	Weekend day	5	Yes	30	19 to 64 years	Female	Yes	Yes	Yes	No	>4hrs	Unchecked	Unchecked	Unchecked	Unchecked	Checked	1	Once or twice a week	27	19 - 65 years	2018-09-29	Saturday	2018-09-30	Checked	Unchecked	Unchecked	Checked		01	Secondary completed	Employed	No	No
Rural	A207	A207-001	19 to 64 years	Female	Head of home	Weekend day	6	Yes	16	14 - 18 years	Female	Yes	Yes	Yes	No	>4hrs	Unchecked	Unchecked	Unchecked	Unchecked	Checked	1	Once or twice a week	27	19 - 65 years	2018-09-29	Saturday	2018-09-30	Checked	Unchecked	Unchecked	Checked		01	Secondary completed	Employed	No	No
Rural	A207	A207-001	19 to 64 years	Female	Head of home	Weekend day	7	Yes	18	14 - 18 years	Male	Yes	Yes	Yes	No	>4hrs	Unchecked	Unchecked	Unchecked	Unchecked	Checked	1	Once or twice a week	27	19 - 65 years	2018-09-29	Saturday	2018-09-30	Checked	Unchecked	Checked	Unchecked		01	Secondary completed	Employed	No	No
Rural	A207	A207-001	19 to 64 years	Female	Head of home	Weekend day	8	Yes	5	<7 years	Female	Yes	Yes	Yes	No	>4hrs	Unchecked	Unchecked	Unchecked	Unchecked	Checked	1	Once or twice a week	27	19 - 65 years	2018-09-29	Saturday	2018-09-30	Checked	Unchecked	Unchecked	Checked		01	Secondary completed	Employed	No	No
Rural	A207	A207-001	19 to 64 years	Female	Head of home	Weekend day	9	No		<7 years	Male	Yes	Yes	Yes	No	>4hrs	Unchecked	Unchecked	Unchecked	Unchecked	Checked	1	Once or twice a week	27	19 - 65 years	2018-09-29	Saturday	2018-09-30	Checked	Unchecked	Checked	Unchecked		01	Secondary completed	Employed	No	No
Rural	A207	A207-001	19 to 64 years	Female	Head of home	Weekend day	10	Yes	48	19 to 64 years	Female	Yes	Yes	Yes	No	>4hrs	Unchecked	Unchecked	Unchecked	Checked	Unchecked	1	Once or twice a week	27	19 - 65 years	2018-09-29	Saturday	2018-09-30	Checked	Unchecked	Unchecked	Checked		01	Secondary completed	Employed	No	No
Rural	A207	A207-001	19 to 64 years	Female	Head of home	Weekend day	11	Yes	62	19 to 64 years	Female	Yes	Yes	Yes	No	>4hrs	Unchecked	Unchecked	Unchecked	Unchecked	Checked	1	Once or twice a week	27	19 - 65 years	2018-09-29	Saturday	2018-09-30	Checked	Unchecked	Unchecked	Checked		01	Secondary completed	Employed	No	No
Rural	A207	A207-002	19 to 64 years	Male	Other adult	Weekend day	1	Yes	4	<7 years	Male	Yes	Yes	Yes	Yes	1-4hts	Checked	Unchecked	Unchecked	Unchecked	Unchecked	1	Daily/almost daily	19	19 - 65 years	2018-09-02	Sunday	2018-09-03	Checked	Unchecked	Checked	Unchecked		1	Some secondary	Employed	No	No
Rural	A207	A207-002	19 to 64 years	Male	Other adult	Weekend day	2	Yes	12	7 - 13 years	Female	Yes	Yes	Yes	Yes	1-4hts	Checked	Unchecked	Unchecked	Unchecked	Unchecked	1	Daily/almost daily	19	19 - 65 years	2018-09-02	Sunday	2018-09-03	Checked	Unchecked	Unchecked	Checked		1	Some secondary	Employed	No	No
Rural	A207	A207-002	19 to 64 years	Male	Other adult	Weekend day	3	Yes	17	14 - 18 years	Female	Yes	Yes	Yes	Yes	1-4hts	Checked	Unchecked	Unchecked	Unchecked	Unchecked	1	Daily/almost daily	19	19 - 65 years	2018-09-02	Sunday	2018-09-03	Checked	Unchecked	Unchecked	Checked		1	Some secondary	Employed	No	No
Rural	A207	A207-002	19 to 64 years	Male	Other adult	Weekend day	4	Yes	20	19 to 64 years	Male	Yes	Yes	Yes	No	1-4hts	Unchecked	Unchecked	Unchecked	Unchecked	Checked	1	Once or twice a week	19	19 - 65 years	2018-09-02	Sunday	2018-09-03	Checked	Unchecked	Checked	Unchecked		1	Some secondary	Employed	No	No
Rural	A207	A207-002	19 to 64 years	Male	Other adult	Weekend day	4	Yes	20	19 to 64 years	Male	Yes	Yes	Yes	No	1-4hts	Unchecked	Unchecked	Unchecked	Unchecked	Checked	1	Once or twice a week	19	19 - 65 years	2018-09-02	Sunday	2018-09-03	Checked	Unchecked	Checked	Unchecked		1	Some secondary	Employed	No	No
Rural	A207	A207-002	19 to 64 years	Male	Other adult	Weekend day	4	Yes	20	19 to 64 years	Male	Yes	Yes	Yes	No	1-4hts	Unchecked	Unchecked	Unchecked	Unchecked	Checked	1	Once or twice a week	19	19 - 65 years	2018-09-02	Sunday	2018-09-03	Checked	Unchecked	Checked	Unchecked		1	Some secondary	Employed	No	No
Rural	A207	A207-002	19 to 64 years	Male	Other adult	Weekend day	4	Yes	20	19 to 64 years	Male	Yes	Yes	Yes	No	1-4hts	Unchecked	Unchecked	Unchecked	Unchecked	Checked	1	Once or twice a week	19	19 - 65 years	2018-09-02	Sunday	2018-09-03	Checked	Unchecked	Checked	Unchecked		1	Some secondary	Employed	No	No
Rural	A207	A207-002	19 to 64 years	Male	Other adult	Weekend day	4	Yes	20	19 to 64 years	Male	Yes	Yes	Yes	No	1-4hts	Unchecked	Unchecked	Unchecked	Unchecked	Checked	1	Once or twice a week	19	19 - 65 years	2018-09-02	Sunday	2018-09-03	Checked	Unchecked	Checked	Unchecked		1	Some secondary	Employed	No	No
Rural	A207	A207-002	19 to 64 years	Male	Other adult	Weekend day	4	Yes	20	19 to 64 years	Male	Yes	Yes	Yes	No	1-4hts	Unchecked	Unchecked	Unchecked	Unchecked	Checked	1	Once or twice a week	19	19 - 65 years	2018-09-02	Sunday	2018-09-03	Checked	Unchecked	Checked	Unchecked		1	Some secondary	Employed	No	No
Rural	A207	A207-002	19 to 64 years	Male	Other adult	Weekend day	4	Yes	20	19 to 64 years	Male	Yes	Yes	Yes	No	1-4hts	Unchecked	Unchecked	Unchecked	Unchecked	Checked	1	Once or twice a week	19	19 - 65 years	2018-09-02	Sunday	2018-09-03	Checked	Unchecked	Checked	Unchecked		1	Some secondary	Employed	No	No
Rural	A207	A207-002	19 to 64 years	Male	Other adult	Weekend day	4	Yes	20	19 to 64 years	Male	Yes	Yes	Yes	No	1-4hts	Unchecked	Unchecked	Unchecked	Unchecked	Checked	1	Once or twice a week	19	19 - 65 years	2018-09-02	Sunday	2018-09-03	Checked	Unchecked	Checked	Unchecked		1	Some secondary	Employed	No	No
Rural	A207	A207-002	19 to 64 years	Male	Other adult	Weekend day	4	Yes	20	19 to 64 years	Male	Yes	Yes	Yes	No	1-4hts	Unchecked	Unchecked	Unchecked	Unchecked	Checked	1	Once or twice a week	19	19 - 65 years	2018-09-02	Sunday	2018-09-03	Checked	Unchecked	Checked	Unchecked		1	Some secondary	Employed	No	No
Rural	A207	A207-002	19 to 64 years	Male	Other adult	Weekend day	4	Yes	20	19 to 64 years	Male	Yes	Yes	Yes	No	1-4hts	Unchecked	Unchecked	Unchecked	Unchecked	Checked	1	Once or twice a week	19	19 - 65 years	2018-09-02	Sunday	2018-09-03	Checked	Unchecked	Checked	Unchecked		1	Some secondary	Employed	No	No
Rural	A207	A207-002	19 to 64 years	Male	Other adult	Weekend day	5	No		19 to 64 years	Male	No	No	No	No	1-4hts	Unchecked	Unchecked	Unchecked	Unchecked	Checked	1	Never met before	19	19 - 65 years	2018-09-02	Sunday	2018-09-03	Checked	Unchecked	Checked	Unchecked		1	Some secondary	Employed	No	No
Rural	A207	A207-002	19 to 64 years	Male	Other adult	Weekend day	6	No		19 to 64 years	Female	No	Yes	Yes	No	1-4hts	Unchecked	Unchecked	Unchecked	Unchecked	Checked	1	< 1 a month	19	19 - 65 years	2018-09-02	Sunday	2018-09-03	Checked	Unchecked	Unchecked	Checked		1	Some secondary	Employed	No	No
Rural	A207	A207-002	19 to 64 years	Male	Other adult	Weekend day	7	No		14 - 18 years	Male	No	Yes	Yes	No	1-4hts	Unchecked	Unchecked	Unchecked	Unchecked	Checked	1	< 1 a month	19	19 - 65 years	2018-09-02	Sunday	2018-09-03	Checked	Unchecked	Checked	Unchecked		1	Some secondary	Employed	No	No
Rural	A207	A207-002	19 to 64 years	Male	Other adult	Weekend day	8	No		14 - 18 years	Female	Yes	Yes	Yes	No	1-4hts	Unchecked	Unchecked	Unchecked	Unchecked	Checked	1	Never met before	19	19 - 65 years	2018-09-02	Sunday	2018-09-03	Checked	Unchecked	Unchecked	Checked		1	Some secondary	Employed	No	No
Rural	A207	A207-002	19 to 64 years	Male	Other adult	Weekend day	9	Yes	18	14 - 18 years	Female	Yes	Yes	Yes	No	15m-1h	Unchecked	Unchecked	Unchecked	Unchecked	Checked	1	Never met before	19	19 - 65 years	2018-09-02	Sunday	2018-09-03	Checked	Unchecked	Unchecked	Checked		1	Some secondary	Employed	No	No
Rural	A207	A207-002	19 to 64 years	Male	Other adult	Weekend day	9	Yes	18	14 - 18 years	Female	Yes	Yes	Yes	No	15m-1h	Unchecked	Unchecked	Unchecked	Unchecked	Checked	1	Never met before	19	19 - 65 years	2018-09-02	Sunday	2018-09-03	Checked	Unchecked	Unchecked	Checked		1	Some secondary	Employed	No	No
Rural	A207	A207-002	19 to 64 years	Male	Other adult	Weekend day	9	Yes	18	14 - 18 years	Female	Yes	Yes	Yes	No	15m-1h	Unchecked	Unchecked	Unchecked	Unchecked	Checked	1	Never met before	19	19 - 65 years	2018-09-02	Sunday	2018-09-03	Checked	Unchecked	Unchecked	Checked		1	Some secondary	Employed	No	No
Rural	A207	A207-002	19 to 64 years	Male	Other adult	Weekend day	9	Yes	18	14 - 18 years	Female	Yes	Yes	Yes	No	15m-1h	Unchecked	Unchecked	Unchecked	Unchecked	Checked	1	Never met before	19	19 - 65 years	2018-09-02	Sunday	2018-09-03	Checked	Unchecked	Unchecked	Checked		1	Some secondary	Employed	No	No
Rural	A207	A207-002	19 to 64 years	Male	Other adult	Weekend day	9	Yes	18	14 - 18 years	Female	Yes	Yes	Yes	No	15m-1h	Unchecked	Unchecked	Unchecked	Unchecked	Checked	1	Never met before	19	19 - 65 years	2018-09-02	Sunday	2018-09-03	Checked	Unchecked	Unchecked	Checked		1	Some secondary	Employed	No	No
Rural	A207	A207-002	19 to 64 years	Male	Other adult	Weekend day	9	Yes	18	14 - 18 years	Female	Yes	Yes	Yes	No	15m-1h	Unchecked	Unchecked	Unchecked	Unchecked	Checked	1	Never met before	19	19 - 65 years	2018-09-02	Sunday	2018-09-03	Checked	Unchecked	Unchecked	Checked		1	Some secondary	Employed	No	No
Rural	A207	A207-002	19 to 64 years	Male	Other adult	Weekend day	9	Yes	18	14 - 18 years	Female	Yes	Yes	Yes	No	15m-1h	Unchecked	Unchecked	Unchecked	Unchecked	Checked	1	Never met before	19	19 - 65 years	2018-09-02	Sunday	2018-09-03	Checked	Unchecked	Unchecked	Checked		1	Some secondary	Employed	No	No
Rural	A207	A207-002	19 to 64 years	Male	Other adult	Weekend day	9	Yes	18	14 - 18 years	Female	Yes	Yes	Yes	No	15m-1h	Unchecked	Unchecked	Unchecked	Unchecked	Checked	1	Never met before	19	19 - 65 years	2018-09-02	Sunday	2018-09-03	Checked	Unchecked	Unchecked	Checked		1	Some secondary	Employed	No	No
Rural	A207	A207-002	19 to 64 years	Male	Other adult	Weekend day	10	No		14 - 18 years	Female	No	Yes	Yes	No	5-15m	Unchecked	Unchecked	Unchecked	Unchecked	Checked	1	Never met before	19	19 - 65 years	2018-09-02	Sunday	2018-09-03	Checked	Unchecked	Unchecked	Checked		1	Some secondary	Employed	No	No
Rural	A207	A207-002	19 to 64 years	Male	Other adult	Weekend day	10	No		14 - 18 years	Female	No	Yes	Yes	No	5-15m	Unchecked	Unchecked	Unchecked	Unchecked	Checked	1	Never met before	19	19 - 65 years	2018-09-02	Sunday	2018-09-03	Checked	Unchecked	Unchecked	Checked		1	Some secondary	Employed	No	No
Rural	A207	A207-002	19 to 64 years	Male	Other adult	Weekend day	10	No		14 - 18 years	Female	No	Yes	Yes	No	5-15m	Unchecked	Unchecked	Unchecked	Unchecked	Checked	1	Never met before	19	19 - 65 years	2018-09-02	Sunday	2018-09-03	Checked	Unchecked	Unchecked	Checked		1	Some secondary	Employed	No	No
Rural	A207	A207-002	19 to 64 years	Male	Other adult	Weekend day	11	Yes	16	14 - 18 years	Female	No	Yes	Yes	No	5-15m	Unchecked	Unchecked	Unchecked	Unchecked	Checked	1	Never met before	19	19 - 65 years	2018-09-02	Sunday	2018-09-03	Checked	Unchecked	Unchecked	Checked		1	Some secondary	Employed	No	No
Rural	A207	A207-002	19 to 64 years	Male	Other adult	Weekend day	11	Yes	16	14 - 18 years	Female	No	Yes	Yes	No	5-15m	Unchecked	Unchecked	Unchecked	Unchecked	Checked	1	Never met before	19	19 - 65 years	2018-09-02	Sunday	2018-09-03	Checked	Unchecked	Unchecked	Checked		1	Some secondary	Employed	No	No
Rural	A207	A207-002	19 to 64 years	Male	Other adult	Weekend day	11	Yes	16	14 - 18 years	Female	No	Yes	Yes	No	5-15m	Unchecked	Unchecked	Unchecked	Unchecked	Checked	1	Never met before	19	19 - 65 years	2018-09-02	Sunday	2018-09-03	Checked	Unchecked	Unchecked	Checked		1	Some secondary	Employed	No	No
Rural	A207	A207-002	19 to 64 years	Male	Other adult	Weekend day	11	Yes	16	14 - 18 years	Female	No	Yes	Yes	No	5-15m	Unchecked	Unchecked	Unchecked	Unchecked	Checked	1	Never met before	19	19 - 65 years	2018-09-02	Sunday	2018-09-03	Checked	Unchecked	Unchecked	Checked		1	Some secondary	Employed	No	No
Rural	A207	A207-002	19 to 64 years	Male	Other adult	Weekend day	12	Yes	18	14 - 18 years	Female	No	Yes	Yes	No	5-15m	Unchecked	Unchecked	Unchecked	Unchecked	Checked	1	Never met before	19	19 - 65 years	2018-09-02	Sunday	2018-09-03	Checked	Unchecked	Unchecked	Checked		1	Some secondary	Employed	No	No
Rural	A207	A207-002	19 to 64 years	Male	Other adult	Weekend day	12	Yes	18	14 - 18 years	Female	No	Yes	Yes	No	5-15m	Unchecked	Unchecked	Unchecked	Unchecked	Checked	1	Never met before	19	19 - 65 years	2018-09-02	Sunday	2018-09-03	Checked	Unchecked	Unchecked	Checked		1	Some secondary	Employed	No	No
Rural	A207	A207-002	19 to 64 years	Male	Other adult	Weekend day	13	Yes	22	19 to 64 years	Male	Yes	Yes	Yes	No	15m-1h	Unchecked	Unchecked	Unchecked	Unchecked	Checked	1	Never met before	19	19 - 65 years	2018-09-02	Sunday	2018-09-03	Checked	Unchecked	Checked	Unchecked		1	Some secondary	Employed	No	No
Rural	A207	A207-002	19 to 64 years	Male	Other adult	Weekend day	13	Yes	22	19 to 64 years	Male	Yes	Yes	Yes	No	15m-1h	Unchecked	Unchecked	Unchecked	Unchecked	Checked	1	Never met before	19	19 - 65 years	2018-09-02	Sunday	2018-09-03	Checked	Unchecked	Checked	Unchecked		1	Some secondary	Employed	No	No
Rural	A207	A207-002	19 to 64 years	Male	Other adult	Weekend day	13	Yes	22	19 to 64 years	Male	Yes	Yes	Yes	No	15m-1h	Unchecked	Unchecked	Unchecked	Unchecked	Checked	1	Never met before	19	19 - 65 years	2018-09-02	Sunday	2018-09-03	Checked	Unchecked	Checked	Unchecked		1	Some secondary	Employed	No	No
Rural	A207	A207-002	19 to 64 years	Male	Other adult	Weekend day	13	Yes	22	19 to 64 years	Male	Yes	Yes	Yes	No	15m-1h	Unchecked	Unchecked	Unchecked	Unchecked	Checked	1	Never met before	19	19 - 65 years	2018-09-02	Sunday	2018-09-03	Checked	Unchecked	Checked	Unchecked		1	Some secondary	Employed	No	No
Rural	A207	A207-002	19 to 64 years	Male	Other adult	Weekend day	13	Yes	22	19 to 64 years	Male	Yes	Yes	Yes	No	15m-1h	Unchecked	Unchecked	Unchecked	Unchecked	Checked	1	Never met before	19	19 - 65 years	2018-09-02	Sunday	2018-09-03	Checked	Unchecked	Checked	Unchecked		1	Some secondary	Employed	No	No
Rural	A207	A207-002	19 to 64 years	Male	Other adult	Weekend day	13	Yes	22	19 to 64 years	Male	Yes	Yes	Yes	No	15m-1h	Unchecked	Unchecked	Unchecked	Unchecked	Checked	1	Never met before	19	19 - 65 years	2018-09-02	Sunday	2018-09-03	Checked	Unchecked	Checked	Unchecked		1	Some secondary	Employed	No	No
Rural	A207	A207-003	14 - 18 years	Female	Other child <18	Weekend day	1	Yes	16	14 - 18 years	Female	Yes	Yes	Yes	No	1-4hts	Checked	Unchecked	Unchecked	Unchecked	Unchecked	1	Daily/almost daily	16	5 - 18 years	2018-09-02	Sunday	2018-09-03	Checked	Unchecked	Unchecked	Checked		1	<18 years	<18 years	No	No
Rural	A207	A207-003	14 - 18 years	Female	Other child <18	Weekend day	2	No		14 - 18 years	Male	Yes	Yes	Yes	Yes	1-4hts	Unchecked	Unchecked	Unchecked	Checked	Unchecked	1	Daily/almost daily	16	5 - 18 years	2018-09-02	Sunday	2018-09-03	Checked	Unchecked	Checked	Unchecked		1	<18 years	<18 years	No	No
Rural	A207	A207-003	14 - 18 years	Female	Other child <18	Weekend day	2	No		14 - 18 years	Male	Yes	Yes	Yes	Yes	1-4hts	Unchecked	Unchecked	Unchecked	Checked	Unchecked	1	Daily/almost daily	16	5 - 18 years	2018-09-02	Sunday	2018-09-03	Checked	Unchecked	Checked	Unchecked		1	<18 years	<18 years	No	No
Rural	A207	A207-003	14 - 18 years	Female	Other child <18	Weekend day	2	No		14 - 18 years	Male	Yes	Yes	Yes	Yes	1-4hts	Unchecked	Unchecked	Unchecked	Checked	Unchecked	1	Daily/almost daily	16	5 - 18 years	2018-09-02	Sunday	2018-09-03	Checked	Unchecked	Checked	Unchecked		1	<18 years	<18 years	No	No
Rural	A207	A207-003	14 - 18 years	Female	Other child <18	Weekend day	2	No		14 - 18 years	Male	Yes	Yes	Yes	Yes	1-4hts	Unchecked	Unchecked	Unchecked	Checked	Unchecked	1	Daily/almost daily	16	5 - 18 years	2018-09-02	Sunday	2018-09-03	Checked	Unchecked	Checked	Unchecked		1	<18 years	<18 years	No	No
Rural	A207	A207-003	14 - 18 years	Female	Other child <18	Weekend day	2	No		14 - 18 years	Male	Yes	Yes	Yes	Yes	1-4hts	Unchecked	Unchecked	Unchecked	Checked	Unchecked	1	Daily/almost daily	16	5 - 18 years	2018-09-02	Sunday	2018-09-03	Checked	Unchecked	Checked	Unchecked		1	<18 years	<18 years	No	No
Rural	A207	A207-003	14 - 18 years	Female	Other child <18	Weekend day	2	No		14 - 18 years	Male	Yes	Yes	Yes	Yes	1-4hts	Unchecked	Unchecked	Unchecked	Checked	Unchecked	1	Daily/almost daily	16	5 - 18 years	2018-09-02	Sunday	2018-09-03	Checked	Unchecked	Checked	Unchecked		1	<18 years	<18 years	No	No
Rural	A207	A207-003	14 - 18 years	Female	Other child <18	Weekend day	2	No		14 - 18 years	Male	Yes	Yes	Yes	Yes	1-4hts	Unchecked	Unchecked	Unchecked	Checked	Unchecked	1	Daily/almost daily	16	5 - 18 years	2018-09-02	Sunday	2018-09-03	Checked	Unchecked	Checked	Unchecked		1	<18 years	<18 years	No	No
Rural	A207	A207-003	14 - 18 years	Female	Other child <18	Weekend day	3	No		14 - 18 years	Female	Yes	Yes	Yes	No	1-4hts	Unchecked	Unchecked	Unchecked	Checked	Unchecked	1	Daily/almost daily	16	5 - 18 years	2018-09-02	Sunday	2018-09-03	Checked	Unchecked	Unchecked	Checked		1	<18 years	<18 years	No	No
Rural	A207	A207-003	14 - 18 years	Female	Other child <18	Weekend day	3	No		14 - 18 years	Female	Yes	Yes	Yes	No	1-4hts	Unchecked	Unchecked	Unchecked	Checked	Unchecked	1	Daily/almost daily	16	5 - 18 years	2018-09-02	Sunday	2018-09-03	Checked	Unchecked	Unchecked	Checked		1	<18 years	<18 years	No	No
Rural	A207	A207-003	14 - 18 years	Female	Other child <18	Weekend day	3	No		14 - 18 years	Female	Yes	Yes	Yes	No	1-4hts	Unchecked	Unchecked	Unchecked	Checked	Unchecked	1	Daily/almost daily	16	5 - 18 years	2018-09-02	Sunday	2018-09-03	Checked	Unchecked	Unchecked	Checked		1	<18 years	<18 years	No	No
Rural	A207	A207-003	14 - 18 years	Female	Other child <18	Weekend day	4	Yes	20	19 to 64 years	Female	Yes	Yes	Yes	Yes	1-4hts	Unchecked	Unchecked	Unchecked	Checked	Unchecked	1	Daily/almost daily	16	5 - 18 years	2018-09-02	Sunday	2018-09-03	Checked	Unchecked	Unchecked	Checked		1	<18 years	<18 years	No	No
Rural	A207	A207-003	14 - 18 years	Female	Other child <18	Weekend day	5	Yes	21	19 to 64 years	Female	Yes	Yes	Yes	No	1-4hts	Unchecked	Unchecked	Unchecked	Unchecked	Checked	1	Daily/almost daily	16	5 - 18 years	2018-09-02	Sunday	2018-09-03	Checked	Unchecked	Unchecked	Checked		1	<18 years	<18 years	No	No
Rural	A207	A207-003	14 - 18 years	Female	Other child <18	Weekend day	6	Yes	65	>=65 years	Male	Yes	Yes	Yes	Yes	1-4hts	Unchecked	Unchecked	Unchecked	Unchecked	Checked	1	Once or twice a week	16	5 - 18 years	2018-09-02	Sunday	2018-09-03	Checked	Unchecked	Checked	Unchecked		1	<18 years	<18 years	No	No
Rural	A207	A207-003	14 - 18 years	Female	Other child <18	Weekend day	7	Yes	30	19 to 64 years	Female	Yes	Yes	Yes	No	1-4hts	Unchecked	Unchecked	Unchecked	Unchecked	Checked	1	Once or twice a week	16	5 - 18 years	2018-09-02	Sunday	2018-09-03	Checked	Unchecked	Unchecked	Checked		1	<18 years	<18 years	No	No
Rural	A207	A207-003	14 - 18 years	Female	Other child <18	Weekend day	8	Yes	17	14 - 18 years	Female	Yes	Yes	Yes	No	1-4hts	Unchecked	Unchecked	Unchecked	Unchecked	Checked	1	Once or twice a week	16	5 - 18 years	2018-09-02	Sunday	2018-09-03	Checked	Unchecked	Unchecked	Checked		1	<18 years	<18 years	No	No
Rural	A207	A207-003	14 - 18 years	Female	Other child <18	Weekend day	9	Yes	18	14 - 18 years	Female	Yes	Yes	Yes	No	1-4hts	Unchecked	Unchecked	Unchecked	Unchecked	Checked	1	Once or twice a week	16	5 - 18 years	2018-09-02	Sunday	2018-09-03	Checked	Unchecked	Unchecked	Checked		1	<18 years	<18 years	No	No
Rural	A207	A207-003	14 - 18 years	Female	Other child <18	Weekend day	10	Yes	17	14 - 18 years	Female	Yes	Yes	Yes	No	1-4hts	Unchecked	Unchecked	Unchecked	Unchecked	Checked	1	Once or twice a week	16	5 - 18 years	2018-09-02	Sunday	2018-09-03	Checked	Unchecked	Unchecked	Checked		1	<18 years	<18 years	No	No
Rural	A207	A207-003	14 - 18 years	Female	Other child <18	Weekend day	10	Yes	17	14 - 18 years	Female	Yes	Yes	Yes	No	1-4hts	Unchecked	Unchecked	Unchecked	Unchecked	Checked	1	Once or twice a week	16	5 - 18 years	2018-09-02	Sunday	2018-09-03	Checked	Unchecked	Unchecked	Checked		1	<18 years	<18 years	No	No
Rural	A207	A207-003	14 - 18 years	Female	Other child <18	Weekend day	10	Yes	17	14 - 18 years	Female	Yes	Yes	Yes	No	1-4hts	Unchecked	Unchecked	Unchecked	Unchecked	Checked	1	Once or twice a week	16	5 - 18 years	2018-09-02	Sunday	2018-09-03	Checked	Unchecked	Unchecked	Checked		1	<18 years	<18 years	No	No
Rural	A207	A207-003	14 - 18 years	Female	Other child <18	Weekend day	10	Yes	17	14 - 18 years	Female	Yes	Yes	Yes	No	1-4hts	Unchecked	Unchecked	Unchecked	Unchecked	Checked	1	Once or twice a week	16	5 - 18 years	2018-09-02	Sunday	2018-09-03	Checked	Unchecked	Unchecked	Checked		1	<18 years	<18 years	No	No
Rural	A207	A207-003	14 - 18 years	Female	Other child <18	Weekend day	10	Yes	17	14 - 18 years	Female	Yes	Yes	Yes	No	1-4hts	Unchecked	Unchecked	Unchecked	Unchecked	Checked	1	Once or twice a week	16	5 - 18 years	2018-09-02	Sunday	2018-09-03	Checked	Unchecked	Unchecked	Checked		1	<18 years	<18 years	No	No
Rural	A207	A207-003	14 - 18 years	Female	Other child <18	Weekend day	10	Yes	17	14 - 18 years	Female	Yes	Yes	Yes	No	1-4hts	Unchecked	Unchecked	Unchecked	Unchecked	Checked	1	Once or twice a week	16	5 - 18 years	2018-09-02	Sunday	2018-09-03	Checked	Unchecked	Unchecked	Checked		1	<18 years	<18 years	No	No
Rural	A207	A207-003	14 - 18 years	Female	Other child <18	Weekend day	10	Yes	17	14 - 18 years	Female	Yes	Yes	Yes	No	1-4hts	Unchecked	Unchecked	Unchecked	Unchecked	Checked	1	Once or twice a week	16	5 - 18 years	2018-09-02	Sunday	2018-09-03	Checked	Unchecked	Unchecked	Checked		1	<18 years	<18 years	No	No
Rural	A207	A207-003	14 - 18 years	Female	Other child <18	Weekend day	11	Yes	14	14 - 18 years	Female	Yes	Yes	Yes	No	1-4hts	Unchecked	Unchecked	Unchecked	Unchecked	Checked	1	Once or twice a week	16	5 - 18 years	2018-09-02	Sunday	2018-09-03	Checked	Unchecked	Unchecked	Checked		1	<18 years	<18 years	No	No
Rural	A207	A207-003	14 - 18 years	Female	Other child <18	Weekend day	12	Yes	14	14 - 18 years	Male	Yes	Yes	Yes	No	15m-1h	Unchecked	Unchecked	Unchecked	Checked	Unchecked	1	Never met before	16	5 - 18 years	2018-09-02	Sunday	2018-09-03	Checked	Unchecked	Checked	Unchecked		1	<18 years	<18 years	No	No
Rural	A207	A207-003	14 - 18 years	Female	Other child <18	Weekend day	13	No		14 - 18 years	Male	Yes	Yes	Yes	No	15m-1h	Unchecked	Unchecked	Unchecked	Checked	Unchecked	1	Never met before	16	5 - 18 years	2018-09-02	Sunday	2018-09-03	Checked	Unchecked	Checked	Unchecked		1	<18 years	<18 years	No	No
Rural	A207	A207-003	14 - 18 years	Female	Other child <18	Weekend day	14	No		14 - 18 years	Female	Yes	Yes	Yes	No	15m-1h	Unchecked	Unchecked	Unchecked	Checked	Unchecked	1	Never met before	16	5 - 18 years	2018-09-02	Sunday	2018-09-03	Checked	Unchecked	Unchecked	Checked		1	<18 years	<18 years	No	No
Rural	A207	A207-003	14 - 18 years	Female	Other child <18	Weekend day	14	No		14 - 18 years	Female	Yes	Yes	Yes	No	15m-1h	Unchecked	Unchecked	Unchecked	Checked	Unchecked	1	Never met before	16	5 - 18 years	2018-09-02	Sunday	2018-09-03	Checked	Unchecked	Unchecked	Checked		1	<18 years	<18 years	No	No
Rural	A207	A207-003	14 - 18 years	Female	Other child <18	Weekend day	15	No		19 to 64 years	Male	No	Yes	Yes	No	15m-1h	Unchecked	Unchecked	Unchecked	Checked	Unchecked	1	Never met before	16	5 - 18 years	2018-09-02	Sunday	2018-09-03	Checked	Unchecked	Checked	Unchecked		1	<18 years	<18 years	No	No
Rural	A207	A207-003	14 - 18 years	Female	Other child <18	Weekend day	16	No		>=65 years	Male	Yes	Yes	Yes	No	15m-1h	Unchecked	Unchecked	Unchecked	Unchecked	Checked	1	Never met before	16	5 - 18 years	2018-09-02	Sunday	2018-09-03	Checked	Unchecked	Checked	Unchecked		1	<18 years	<18 years	No	No
Rural	A207	A207-003	14 - 18 years	Female	Other child <18	Weekend day	16	No		>=65 years	Male	Yes	Yes	Yes	No	15m-1h	Unchecked	Unchecked	Unchecked	Unchecked	Checked	1	Never met before	16	5 - 18 years	2018-09-02	Sunday	2018-09-03	Checked	Unchecked	Checked	Unchecked		1	<18 years	<18 years	No	No
Rural	A207	A207-003	14 - 18 years	Female	Other child <18	Weekend day	17	No		19 to 64 years	Male	Yes	Yes	Yes	No	1-4hts	Unchecked	Unchecked	Unchecked	Unchecked	Checked	1	Never met before	16	5 - 18 years	2018-09-02	Sunday	2018-09-03	Checked	Unchecked	Checked	Unchecked		1	<18 years	<18 years	No	No
Rural	A207	A207-003	14 - 18 years	Female	Other child <18	Weekend day	17	No		19 to 64 years	Male	Yes	Yes	Yes	No	1-4hts	Unchecked	Unchecked	Unchecked	Unchecked	Checked	1	Never met before	16	5 - 18 years	2018-09-02	Sunday	2018-09-03	Checked	Unchecked	Checked	Unchecked		1	<18 years	<18 years	No	No
Rural	A207	A207-003	14 - 18 years	Female	Other child <18	Weekend day	17	No		19 to 64 years	Male	Yes	Yes	Yes	No	1-4hts	Unchecked	Unchecked	Unchecked	Unchecked	Checked	1	Never met before	16	5 - 18 years	2018-09-02	Sunday	2018-09-03	Checked	Unchecked	Checked	Unchecked		1	<18 years	<18 years	No	No
Rural	A207	A207-003	14 - 18 years	Female	Other child <18	Weekend day	17	No		19 to 64 years	Male	Yes	Yes	Yes	No	1-4hts	Unchecked	Unchecked	Unchecked	Unchecked	Checked	1	Never met before	16	5 - 18 years	2018-09-02	Sunday	2018-09-03	Checked	Unchecked	Checked	Unchecked		1	<18 years	<18 years	No	No
Rural	A207	A207-003	14 - 18 years	Female	Other child <18	Weekend day	17	No		19 to 64 years	Male	Yes	Yes	Yes	No	1-4hts	Unchecked	Unchecked	Unchecked	Unchecked	Checked	1	Never met before	16	5 - 18 years	2018-09-02	Sunday	2018-09-03	Checked	Unchecked	Checked	Unchecked		1	<18 years	<18 years	No	No
Rural	A207	A207-003	14 - 18 years	Female	Other child <18	Weekend day	17	No		19 to 64 years	Male	Yes	Yes	Yes	No	1-4hts	Unchecked	Unchecked	Unchecked	Unchecked	Checked	1	Never met before	16	5 - 18 years	2018-09-02	Sunday	2018-09-03	Checked	Unchecked	Checked	Unchecked		1	<18 years	<18 years	No	No
Rural	A207	A207-003	14 - 18 years	Female	Other child <18	Weekend day	17	No		19 to 64 years	Male	Yes	Yes	Yes	No	1-4hts	Unchecked	Unchecked	Unchecked	Unchecked	Checked	1	Never met before	16	5 - 18 years	2018-09-02	Sunday	2018-09-03	Checked	Unchecked	Checked	Unchecked		1	<18 years	<18 years	No	No
Rural	A207	A207-003	14 - 18 years	Female	Other child <18	Weekend day	17	No		19 to 64 years	Male	Yes	Yes	Yes	No	1-4hts	Unchecked	Unchecked	Unchecked	Unchecked	Checked	1	Never met before	16	5 - 18 years	2018-09-02	Sunday	2018-09-03	Checked	Unchecked	Checked	Unchecked		1	<18 years	<18 years	No	No
Rural	A207	A207-003	14 - 18 years	Female	Other child <18	Weekend day	17	No		19 to 64 years	Male	Yes	Yes	Yes	No	1-4hts	Unchecked	Unchecked	Unchecked	Unchecked	Checked	1	Never met before	16	5 - 18 years	2018-09-02	Sunday	2018-09-03	Checked	Unchecked	Checked	Unchecked		1	<18 years	<18 years	No	No
Rural	A207	A207-003	14 - 18 years	Female	Other child <18	Weekend day	17	No		19 to 64 years	Male	Yes	Yes	Yes	No	1-4hts	Unchecked	Unchecked	Unchecked	Unchecked	Checked	1	Never met before	16	5 - 18 years	2018-09-02	Sunday	2018-09-03	Checked	Unchecked	Checked	Unchecked		1	<18 years	<18 years	No	No
Rural	A207	A207-003	14 - 18 years	Female	Other child <18	Weekend day	18	No		19 to 64 years	Female	Yes	Yes	Yes	No	1-4hts	Unchecked	Unchecked	Unchecked	Checked	Unchecked	1	Never met before	16	5 - 18 years	2018-09-02	Sunday	2018-09-03	Checked	Unchecked	Unchecked	Checked		1	<18 years	<18 years	No	No
Rural	A207	A207-003	14 - 18 years	Female	Other child <18	Weekend day	18	No		19 to 64 years	Female	Yes	Yes	Yes	No	1-4hts	Unchecked	Unchecked	Unchecked	Checked	Unchecked	1	Never met before	16	5 - 18 years	2018-09-02	Sunday	2018-09-03	Checked	Unchecked	Unchecked	Checked		1	<18 years	<18 years	No	No
Rural	A207	A207-003	14 - 18 years	Female	Other child <18	Weekend day	18	No		19 to 64 years	Female	Yes	Yes	Yes	No	1-4hts	Unchecked	Unchecked	Unchecked	Checked	Unchecked	1	Never met before	16	5 - 18 years	2018-09-02	Sunday	2018-09-03	Checked	Unchecked	Unchecked	Checked		1	<18 years	<18 years	No	No
Rural	A207	A207-003	14 - 18 years	Female	Other child <18	Weekend day	18	No		19 to 64 years	Female	Yes	Yes	Yes	No	1-4hts	Unchecked	Unchecked	Unchecked	Checked	Unchecked	1	Never met before	16	5 - 18 years	2018-09-02	Sunday	2018-09-03	Checked	Unchecked	Unchecked	Checked		1	<18 years	<18 years	No	No
Rural	A207	A207-003	14 - 18 years	Female	Other child <18	Weekend day	18	No		19 to 64 years	Female	Yes	Yes	Yes	No	1-4hts	Unchecked	Unchecked	Unchecked	Checked	Unchecked	1	Never met before	16	5 - 18 years	2018-09-02	Sunday	2018-09-03	Checked	Unchecked	Unchecked	Checked		1	<18 years	<18 years	No	No
Rural	A207	A207-003	14 - 18 years	Female	Other child <18	Weekend day	18	No		19 to 64 years	Female	Yes	Yes	Yes	No	1-4hts	Unchecked	Unchecked	Unchecked	Checked	Unchecked	1	Never met before	16	5 - 18 years	2018-09-02	Sunday	2018-09-03	Checked	Unchecked	Unchecked	Checked		1	<18 years	<18 years	No	No
Rural	A207	A207-003	14 - 18 years	Female	Other child <18	Weekend day	18	No		19 to 64 years	Female	Yes	Yes	Yes	No	1-4hts	Unchecked	Unchecked	Unchecked	Checked	Unchecked	1	Never met before	16	5 - 18 years	2018-09-02	Sunday	2018-09-03	Checked	Unchecked	Unchecked	Checked		1	<18 years	<18 years	No	No
Rural	A207	A207-003	14 - 18 years	Female	Other child <18	Weekend day	18	No		19 to 64 years	Female	Yes	Yes	Yes	No	1-4hts	Unchecked	Unchecked	Unchecked	Checked	Unchecked	1	Never met before	16	5 - 18 years	2018-09-02	Sunday	2018-09-03	Checked	Unchecked	Unchecked	Checked		1	<18 years	<18 years	No	No
Rural	A207	A207-003	14 - 18 years	Female	Other child <18	Weekend day	18	No		19 to 64 years	Female	Yes	Yes	Yes	No	1-4hts	Unchecked	Unchecked	Unchecked	Checked	Unchecked	1	Never met before	16	5 - 18 years	2018-09-02	Sunday	2018-09-03	Checked	Unchecked	Unchecked	Checked		1	<18 years	<18 years	No	No
Rural	A207	A207-003	14 - 18 years	Female	Other child <18	Weekend day	18	No		19 to 64 years	Female	Yes	Yes	Yes	No	1-4hts	Unchecked	Unchecked	Unchecked	Checked	Unchecked	1	Never met before	16	5 - 18 years	2018-09-02	Sunday	2018-09-03	Checked	Unchecked	Unchecked	Checked		1	<18 years	<18 years	No	No
Rural	A207	A207-003	14 - 18 years	Female	Other child <18	Weekend day	19	Yes	4	<7 years	Male	Yes	Yes	Yes	Yes	1-4hts	Checked	Unchecked	Unchecked	Unchecked	Unchecked	1	Daily/almost daily	16	5 - 18 years	2018-09-02	Sunday	2018-09-03	Checked	Unchecked	Checked	Unchecked		1	<18 years	<18 years	No	No
Rural	A207	A207-003	14 - 18 years	Female	Other child <18	Weekend day	20	Yes	12	7 - 13 years	Female	Yes	Yes	Yes	Yes	1-4hts	Checked	Unchecked	Unchecked	Unchecked	Unchecked	1	Daily/almost daily	16	5 - 18 years	2018-09-02	Sunday	2018-09-03	Checked	Unchecked	Unchecked	Checked		1	<18 years	<18 years	No	No
Rural	A207	A207-003	14 - 18 years	Female	Other child <18	Weekend day	21	Yes	20	19 to 64 years	Male	Yes	Yes	Yes	No	1-4hts	Checked	Unchecked	Unchecked	Unchecked	Unchecked	1	Daily/almost daily	16	5 - 18 years	2018-09-02	Sunday	2018-09-03	Checked	Unchecked	Checked	Unchecked		1	<18 years	<18 years	No	No
Rural	A207	A207-004	7 - 13 years	Female	Other child <18	Weekend day	1	Yes	17	14 - 18 years	Female	Yes	Yes	Yes	Yes	>4hrs	Checked	Unchecked	Unchecked	Unchecked	Unchecked	1	Daily/almost daily	11	5 - 18 years	2018-09-02	Sunday	2018-09-03	Checked	Checked	Unchecked	Checked	A207-003	1	<18 years	<18 years	<15 years	<15 years
Rural	A207	A207-004	7 - 13 years	Female	Other child <18	Weekend day	2	Yes	4	<7 years	Male	Yes	Yes	Yes	Yes	>4hrs	Checked	Unchecked	Unchecked	Unchecked	Unchecked	1	Daily/almost daily	11	5 - 18 years	2018-09-02	Sunday	2018-09-03	Checked	Checked	Checked	Unchecked	A207-003	1	<18 years	<18 years	<15 years	<15 years
Rural	A207	A207-004	7 - 13 years	Female	Other child <18	Weekend day	3	Yes	13	7 - 13 years	Female	Yes	Yes	Yes	Yes	1-4hts	Unchecked	Unchecked	Unchecked	Unchecked	Checked	1	Daily/almost daily	11	5 - 18 years	2018-09-02	Sunday	2018-09-03	Checked	Checked	Unchecked	Checked	A207-003	1	<18 years	<18 years	<15 years	<15 years
Rural	A207	A207-004	7 - 13 years	Female	Other child <18	Weekend day	4	Yes	11	7 - 13 years	Female	No	Yes	Yes	No	1-4hts	Unchecked	Unchecked	Unchecked	Unchecked	Checked	1	Daily/almost daily	11	5 - 18 years	2018-09-02	Sunday	2018-09-03	Checked	Checked	Unchecked	Checked	A207-003	1	<18 years	<18 years	<15 years	<15 years
Rural	A207	A207-004	7 - 13 years	Female	Other child <18	Weekend day	5	Yes	14	14 - 18 years	Female	No	Yes	No	No	1-4hts	Unchecked	Unchecked	Unchecked	Unchecked	Checked	1	Daily/almost daily	11	5 - 18 years	2018-09-02	Sunday	2018-09-03	Checked	Checked	Unchecked	Checked	A207-003	1	<18 years	<18 years	<15 years	<15 years
Rural	A207	A207-004	7 - 13 years	Female	Other child <18	Weekend day	6	Yes	13	7 - 13 years	Female	Yes	Yes	No	No	1-4hts	Unchecked	Unchecked	Unchecked	Unchecked	Checked	1	Daily/almost daily	11	5 - 18 years	2018-09-02	Sunday	2018-09-03	Checked	Checked	Unchecked	Checked	A207-003	1	<18 years	<18 years	<15 years	<15 years
Rural	A207	A207-004	7 - 13 years	Female	Other child <18	Weekend day	7	Yes	35	19 to 64 years	Male	Yes	Yes	No	No	15m-1h	Unchecked	Unchecked	Unchecked	Unchecked	Checked	1	Once or twice a week	11	5 - 18 years	2018-09-02	Sunday	2018-09-03	Checked	Checked	Checked	Unchecked	A207-003	1	<18 years	<18 years	<15 years	<15 years
Rural	A207	A207-004	7 - 13 years	Female	Other child <18	Weekend day	8	No		<7 years	Male	No	Yes	Yes	No	15m-1h	Unchecked	Unchecked	Unchecked	Unchecked	Checked	1	Once or twice a week	11	5 - 18 years	2018-09-02	Sunday	2018-09-03	Checked	Checked	Checked	Unchecked	A207-003	1	<18 years	<18 years	<15 years	<15 years
Rural	A207	A207-004	7 - 13 years	Female	Other child <18	Weekend day	9	Yes	13	7 - 13 years	Female	Yes	Yes	Yes	No	15m-1h	Unchecked	Unchecked	Unchecked	Unchecked	Checked	1	Once or twice a week	11	5 - 18 years	2018-09-02	Sunday	2018-09-03	Checked	Checked	Unchecked	Checked	A207-003	1	<18 years	<18 years	<15 years	<15 years
Rural	A207	A207-004	7 - 13 years	Female	Other child <18	Weekend day	10	Yes	13	7 - 13 years	Female	No	Yes	No	No	15m-1h	Unchecked	Unchecked	Unchecked	Unchecked	Checked	1	Daily/almost daily	11	5 - 18 years	2018-09-02	Sunday	2018-09-03	Checked	Checked	Unchecked	Checked	A207-003	1	<18 years	<18 years	<15 years	<15 years
Rural	A207	A207-004	7 - 13 years	Female	Other child <18	Weekend day	11	Yes	17	14 - 18 years	Female	Yes	Yes	Yes	No	15m-1h	Unchecked	Unchecked	Unchecked	Unchecked	Checked	1	Daily/almost daily	11	5 - 18 years	2018-09-02	Sunday	2018-09-03	Checked	Checked	Unchecked	Checked	A207-003	1	<18 years	<18 years	<15 years	<15 years
Rural	A207	A207-004	7 - 13 years	Female	Other child <18	Weekend day	12	No		<7 years	Male	Yes	Yes	Yes	No	15m-1h	Unchecked	Unchecked	Unchecked	Unchecked	Checked	1	Daily/almost daily	11	5 - 18 years	2018-09-02	Sunday	2018-09-03	Checked	Checked	Checked	Unchecked	A207-003	1	<18 years	<18 years	<15 years	<15 years
Rural	A207	A207-004	7 - 13 years	Female	Other child <18	Weekend day	13	Yes	10	7 - 13 years	Male	No	Yes	Yes	No	15m-1h	Unchecked	Unchecked	Unchecked	Unchecked	Checked	1	Daily/almost daily	11	5 - 18 years	2018-09-02	Sunday	2018-09-03	Checked	Checked	Checked	Unchecked	A207-003	1	<18 years	<18 years	<15 years	<15 years
Rural	A207	A207-004	7 - 13 years	Female	Other child <18	Weekend day	14	No		7 - 13 years	Female	Yes	Yes	Yes	No	15m-1h	Unchecked	Unchecked	Unchecked	Unchecked	Checked	1	Daily/almost daily	11	5 - 18 years	2018-09-02	Sunday	2018-09-03	Checked	Checked	Unchecked	Checked	A207-003	1	<18 years	<18 years	<15 years	<15 years
Rural	A207	A207-004	7 - 13 years	Female	Other child <18	Weekend day	15	Yes	11	7 - 13 years	Female	Yes	Yes	No	No	1-4hts	Unchecked	Unchecked	Unchecked	Unchecked	Checked	1	Once or twice a week	11	5 - 18 years	2018-09-02	Sunday	2018-09-03	Checked	Checked	Unchecked	Checked	A207-003	1	<18 years	<18 years	<15 years	<15 years
Rural	A207	A207-004	7 - 13 years	Female	Other child <18	Weekend day	16	Yes	11	7 - 13 years	Female	No	Yes	No	No	15m-1h	Unchecked	Unchecked	Unchecked	Unchecked	Checked	1	Once or twice a week	11	5 - 18 years	2018-09-02	Sunday	2018-09-03	Checked	Checked	Unchecked	Checked	A207-003	1	<18 years	<18 years	<15 years	<15 years
Rural	A207	A207-004	7 - 13 years	Female	Other child <18	Weekend day	17	Yes	11	7 - 13 years	Female	No	Yes	Yes	No	1-4hts	Unchecked	Unchecked	Unchecked	Unchecked	Checked	1	Daily/almost daily	11	5 - 18 years	2018-09-02	Sunday	2018-09-03	Checked	Checked	Unchecked	Checked	A207-003	1	<18 years	<18 years	<15 years	<15 years
Rural	A207	A207-004	7 - 13 years	Female	Other child <18	Weekend day	18	Yes	8	7 - 13 years	Female	No	Yes	No	No	1-4hts	Unchecked	Unchecked	Unchecked	Unchecked	Checked	1	Daily/almost daily	11	5 - 18 years	2018-09-02	Sunday	2018-09-03	Checked	Checked	Unchecked	Checked	A207-003	1	<18 years	<18 years	<15 years	<15 years
Rural	A207	A207-004	7 - 13 years	Female	Other child <18	Weekend day	19	Yes	11	7 - 13 years	Female	Yes	Yes	Yes	No	1-4hts	Unchecked	Unchecked	Unchecked	Unchecked	Checked	1	Daily/almost daily	11	5 - 18 years	2018-09-02	Sunday	2018-09-03	Checked	Checked	Unchecked	Checked	A207-003	1	<18 years	<18 years	<15 years	<15 years
Rural	A207	A207-004	7 - 13 years	Female	Other child <18	Weekend day	20	Yes	20	19 to 64 years	Male	Yes	Yes	Yes	Yes	1-4hts	Unchecked	Unchecked	Unchecked	Unchecked	Checked	1	Daily/almost daily	11	5 - 18 years	2018-09-02	Sunday	2018-09-03	Checked	Checked	Checked	Unchecked	A207-003	1	<18 years	<18 years	<15 years	<15 years
Rural	A207	A207-005	<7 years	Male	Child <18	Weekend day	1	Yes	12	7 - 13 years	Female	Yes	Yes	Yes	Yes	>4hrs	Checked	Unchecked	Unchecked	Unchecked	Unchecked	1	Daily/almost daily	3	< 5 years	2018-09-02	Sunday	2018-09-03	Checked	Checked	Unchecked	Checked	A207-003	1	<18 years	<18 years	<15 years	<15 years
Rural	A207	A207-005	<7 years	Male	Child <18	Weekend day	2	Yes	17	14 - 18 years	Female	Yes	Yes	Yes	Yes	>4hrs	Checked	Unchecked	Unchecked	Unchecked	Unchecked	1	Daily/almost daily	3	< 5 years	2018-09-02	Sunday	2018-09-03	Checked	Checked	Unchecked	Checked	A207-003	1	<18 years	<18 years	<15 years	<15 years
Rural	A207	A207-005	<7 years	Male	Child <18	Weekend day	3	Yes	20	19 to 64 years	Male	Yes	Yes	Yes	Yes	>4hrs	Checked	Unchecked	Unchecked	Unchecked	Unchecked	1	Daily/almost daily	3	< 5 years	2018-09-02	Sunday	2018-09-03	Checked	Checked	Checked	Unchecked	A207-003	1	<18 years	<18 years	<15 years	<15 years
Rural	A207	A207-005	<7 years	Male	Child <18	Weekend day	4	Yes	3	<7 years	Female	No	Yes	Yes	No	1-4hts	Unchecked	Unchecked	Unchecked	Unchecked	Checked	1	Daily/almost daily	3	< 5 years	2018-09-02	Sunday	2018-09-03	Checked	Checked	Unchecked	Checked	A207-003	1	<18 years	<18 years	<15 years	<15 years
Rural	A207	A207-005	<7 years	Male	Child <18	Weekend day	5	Yes	4	<7 years	Female	No	Yes	Yes	No	1-4hts	Unchecked	Unchecked	Unchecked	Unchecked	Checked	1	Daily/almost daily	3	< 5 years	2018-09-02	Sunday	2018-09-03	Checked	Checked	Unchecked	Checked	A207-003	1	<18 years	<18 years	<15 years	<15 years
Rural	A207	A207-005	<7 years	Male	Child <18	Weekend day	6	Yes	3	<7 years	Female	No	Yes	Yes	No	1-4hts	Unchecked	Unchecked	Unchecked	Unchecked	Checked	1	Daily/almost daily	3	< 5 years	2018-09-02	Sunday	2018-09-03	Checked	Checked	Unchecked	Checked	A207-003	1	<18 years	<18 years	<15 years	<15 years
Rural	A207	A207-005	<7 years	Male	Child <18	Weekend day	7	Yes	4	<7 years	Female	No	Yes	Yes	No	1-4hts	Unchecked	Unchecked	Unchecked	Unchecked	Checked	1	Daily/almost daily	3	< 5 years	2018-09-02	Sunday	2018-09-03	Checked	Checked	Unchecked	Checked	A207-003	1	<18 years	<18 years	<15 years	<15 years
Rural	A207	A207-005	<7 years	Male	Child <18	Weekend day	8	Yes	5	<7 years	Male	No	Yes	Yes	No	15m-1h	Unchecked	Unchecked	Unchecked	Unchecked	Checked	1	Daily/almost daily	3	< 5 years	2018-09-02	Sunday	2018-09-03	Checked	Checked	Checked	Unchecked	A207-003	1	<18 years	<18 years	<15 years	<15 years
Rural	A207	A207-005	<7 years	Male	Child <18	Weekend day	9	Yes	10	7 - 13 years	Male	No	Yes	Yes	No	1-4hts	Unchecked	Unchecked	Unchecked	Unchecked	Checked	1	Daily/almost daily	3	< 5 years	2018-09-02	Sunday	2018-09-03	Checked	Checked	Checked	Unchecked	A207-003	1	<18 years	<18 years	<15 years	<15 years
Rural	A207	A207-005	<7 years	Male	Child <18	Weekend day	10	Yes	6	<7 years	Male	No	Yes	Yes	No	1-4hts	Unchecked	Unchecked	Unchecked	Unchecked	Checked	1	Daily/almost daily	3	< 5 years	2018-09-02	Sunday	2018-09-03	Checked	Checked	Checked	Unchecked	A207-003	1	<18 years	<18 years	<15 years	<15 years
Rural	A207	A207-005	<7 years	Male	Child <18	Weekend day	11	Yes	3	<7 years	Male	No	Yes	Yes	No	15m-1h	Unchecked	Unchecked	Unchecked	Unchecked	Checked	1	Once or twice a week	3	< 5 years	2018-09-02	Sunday	2018-09-03	Checked	Checked	Checked	Unchecked	A207-003	1	<18 years	<18 years	<15 years	<15 years
Rural	A207	A207-005	<7 years	Male	Child <18	Weekend day	12	Yes	8	7 - 13 years	Female	No	Yes	Yes	No	15m-1h	Unchecked	Unchecked	Unchecked	Unchecked	Checked	1	Once or twice a week	3	< 5 years	2018-09-02	Sunday	2018-09-03	Checked	Checked	Unchecked	Checked	A207-003	1	<18 years	<18 years	<15 years	<15 years
Rural	A207	A207-005	<7 years	Male	Child <18	Weekend day	13	Yes	3	<7 years	Male	No	Yes	Yes	No	15m-1h	Unchecked	Unchecked	Unchecked	Unchecked	Checked	1	Daily/almost daily	3	< 5 years	2018-09-02	Sunday	2018-09-03	Checked	Checked	Checked	Unchecked	A207-003	1	<18 years	<18 years	<15 years	<15 years
Rural	A207	A207-005	<7 years	Male	Child <18	Weekend day	14	Yes	28	19 to 64 years	Female	No	Yes	Yes	No	15m-1h	Unchecked	Unchecked	Unchecked	Unchecked	Checked	1	Once or twice a week	3	< 5 years	2018-09-02	Sunday	2018-09-03	Checked	Checked	Unchecked	Checked	A207-003	1	<18 years	<18 years	<15 years	<15 years
Rural	A207	A207-005	<7 years	Male	Child <18	Weekend day	15	Yes	21	19 to 64 years	Male	No	Yes	Yes	No	15m-1h	Unchecked	Unchecked	Unchecked	Unchecked	Checked	1	Once or twice a week	3	< 5 years	2018-09-02	Sunday	2018-09-03	Checked	Checked	Checked	Unchecked	A207-003	1	<18 years	<18 years	<15 years	<15 years
Rural	A208	A208-001	19 to 64 years	Female	Head of home	Weekday	1	Yes	5	<7 years	Male	Yes	Yes	Yes	Yes	>4hrs	Checked	Unchecked	Unchecked	Unchecked	Unchecked	1	Daily/almost daily	53	19 - 65 years	2018-08-20	Monday	2018-08-21	Checked	Unchecked	Checked	Unchecked		1	Primary	Unemployed	No	No
Rural	A208	A208-001	19 to 64 years	Female	Head of home	Weekday	2	Yes	3	<7 years	Female	Yes	Yes	Yes	Yes	>4hrs	Checked	Unchecked	Unchecked	Unchecked	Unchecked	1	Daily/almost daily	53	19 - 65 years	2018-08-20	Monday	2018-08-21	Checked	Unchecked	Unchecked	Checked		1	Primary	Unemployed	No	No
Rural	A208	A208-001	19 to 64 years	Female	Head of home	Weekday	3	No		19 to 64 years	Female	No	Yes	No	No	< 5m	Checked	Unchecked	Unchecked	Unchecked	Unchecked	1	Daily/almost daily	53	19 - 65 years	2018-08-20	Monday	2018-08-21	Checked	Unchecked	Unchecked	Checked		1	Primary	Unemployed	No	No
Rural	A208	A208-001	19 to 64 years	Female	Head of home	Weekday	4	No		>=65 years	Female	No	Yes	No	No	< 5m	Checked	Unchecked	Unchecked	Unchecked	Unchecked	1	Daily/almost daily	53	19 - 65 years	2018-08-20	Monday	2018-08-21	Checked	Unchecked	Unchecked	Checked		1	Primary	Unemployed	No	No
Rural	A208	A208-001	19 to 64 years	Female	Head of home	Weekday	5	No		>=65 years	Female	No	Yes	No	No	15m-1h	Unchecked	Unchecked	Unchecked	Unchecked	Checked	1	Daily/almost daily	53	19 - 65 years	2018-08-20	Monday	2018-08-21	Checked	Unchecked	Unchecked	Checked		1	Primary	Unemployed	No	No
Rural	A208	A208-001	19 to 64 years	Female	Head of home	Weekday	6	No		19 to 64 years	Female	No	Yes	No	No	15m-1h	Unchecked	Unchecked	Unchecked	Unchecked	Checked	1	Daily/almost daily	53	19 - 65 years	2018-08-20	Monday	2018-08-21	Checked	Unchecked	Unchecked	Checked		1	Primary	Unemployed	No	No
Rural	A208	A208-001	19 to 64 years	Female	Head of home	Weekday	7	No		7 - 13 years	Male	No	Yes	Yes	No	15m-1h	Unchecked	Checked	Unchecked	Unchecked	Unchecked	1	Daily/almost daily	53	19 - 65 years	2018-08-20	Monday	2018-08-21	Checked	Unchecked	Checked	Unchecked		1	Primary	Unemployed	No	No
Rural	A208	A208-001	19 to 64 years	Female	Head of home	Weekday	7	No		7 - 13 years	Male	No	Yes	Yes	No	15m-1h	Unchecked	Checked	Unchecked	Unchecked	Unchecked	1	Daily/almost daily	53	19 - 65 years	2018-08-20	Monday	2018-08-21	Checked	Unchecked	Checked	Unchecked		1	Primary	Unemployed	No	No
Rural	A208	A208-001	19 to 64 years	Female	Head of home	Weekday	7	No		7 - 13 years	Male	No	Yes	Yes	No	15m-1h	Unchecked	Checked	Unchecked	Unchecked	Unchecked	1	Daily/almost daily	53	19 - 65 years	2018-08-20	Monday	2018-08-21	Checked	Unchecked	Checked	Unchecked		1	Primary	Unemployed	No	No
Rural	A208	A208-001	19 to 64 years	Female	Head of home	Weekday	7	No		7 - 13 years	Male	No	Yes	Yes	No	15m-1h	Unchecked	Checked	Unchecked	Unchecked	Unchecked	1	Daily/almost daily	53	19 - 65 years	2018-08-20	Monday	2018-08-21	Checked	Unchecked	Checked	Unchecked		1	Primary	Unemployed	No	No
Rural	A208	A208-001	19 to 64 years	Female	Head of home	Weekday	7	No		7 - 13 years	Male	No	Yes	Yes	No	15m-1h	Unchecked	Checked	Unchecked	Unchecked	Unchecked	1	Daily/almost daily	53	19 - 65 years	2018-08-20	Monday	2018-08-21	Checked	Unchecked	Checked	Unchecked		1	Primary	Unemployed	No	No
Rural	A208	A208-001	19 to 64 years	Female	Head of home	Weekday	7	No		7 - 13 years	Male	No	Yes	Yes	No	15m-1h	Unchecked	Checked	Unchecked	Unchecked	Unchecked	1	Daily/almost daily	53	19 - 65 years	2018-08-20	Monday	2018-08-21	Checked	Unchecked	Checked	Unchecked		1	Primary	Unemployed	No	No
Rural	A208	A208-001	19 to 64 years	Female	Head of home	Weekday	7	No		7 - 13 years	Male	No	Yes	Yes	No	15m-1h	Unchecked	Checked	Unchecked	Unchecked	Unchecked	1	Daily/almost daily	53	19 - 65 years	2018-08-20	Monday	2018-08-21	Checked	Unchecked	Checked	Unchecked		1	Primary	Unemployed	No	No
Rural	A208	A208-001	19 to 64 years	Female	Head of home	Weekday	7	No		7 - 13 years	Male	No	Yes	Yes	No	15m-1h	Unchecked	Checked	Unchecked	Unchecked	Unchecked	1	Daily/almost daily	53	19 - 65 years	2018-08-20	Monday	2018-08-21	Checked	Unchecked	Checked	Unchecked		1	Primary	Unemployed	No	No
Rural	A208	A208-001	19 to 64 years	Female	Head of home	Weekday	7	No		7 - 13 years	Male	No	Yes	Yes	No	15m-1h	Unchecked	Checked	Unchecked	Unchecked	Unchecked	1	Daily/almost daily	53	19 - 65 years	2018-08-20	Monday	2018-08-21	Checked	Unchecked	Checked	Unchecked		1	Primary	Unemployed	No	No
Rural	A208	A208-001	19 to 64 years	Female	Head of home	Weekday	7	No		7 - 13 years	Male	No	Yes	Yes	No	15m-1h	Unchecked	Checked	Unchecked	Unchecked	Unchecked	1	Daily/almost daily	53	19 - 65 years	2018-08-20	Monday	2018-08-21	Checked	Unchecked	Checked	Unchecked		1	Primary	Unemployed	No	No
Rural	A208	A208-001	19 to 64 years	Female	Head of home	Weekday	7	No		7 - 13 years	Male	No	Yes	Yes	No	15m-1h	Unchecked	Checked	Unchecked	Unchecked	Unchecked	1	Daily/almost daily	53	19 - 65 years	2018-08-20	Monday	2018-08-21	Checked	Unchecked	Checked	Unchecked		1	Primary	Unemployed	No	No
Rural	A208	A208-001	19 to 64 years	Female	Head of home	Weekday	7	No		7 - 13 years	Male	No	Yes	Yes	No	15m-1h	Unchecked	Checked	Unchecked	Unchecked	Unchecked	1	Daily/almost daily	53	19 - 65 years	2018-08-20	Monday	2018-08-21	Checked	Unchecked	Checked	Unchecked		1	Primary	Unemployed	No	No
Rural	A208	A208-001	19 to 64 years	Female	Head of home	Weekday	7	No		7 - 13 years	Male	No	Yes	Yes	No	15m-1h	Unchecked	Checked	Unchecked	Unchecked	Unchecked	1	Daily/almost daily	53	19 - 65 years	2018-08-20	Monday	2018-08-21	Checked	Unchecked	Checked	Unchecked		1	Primary	Unemployed	No	No
Rural	A208	A208-001	19 to 64 years	Female	Head of home	Weekday	7	No		7 - 13 years	Male	No	Yes	Yes	No	15m-1h	Unchecked	Checked	Unchecked	Unchecked	Unchecked	1	Daily/almost daily	53	19 - 65 years	2018-08-20	Monday	2018-08-21	Checked	Unchecked	Checked	Unchecked		1	Primary	Unemployed	No	No
Rural	A208	A208-001	19 to 64 years	Female	Head of home	Weekday	7	No		7 - 13 years	Male	No	Yes	Yes	No	15m-1h	Unchecked	Checked	Unchecked	Unchecked	Unchecked	1	Daily/almost daily	53	19 - 65 years	2018-08-20	Monday	2018-08-21	Checked	Unchecked	Checked	Unchecked		1	Primary	Unemployed	No	No
Rural	A208	A208-001	19 to 64 years	Female	Head of home	Weekday	7	No		7 - 13 years	Male	No	Yes	Yes	No	15m-1h	Unchecked	Checked	Unchecked	Unchecked	Unchecked	1	Daily/almost daily	53	19 - 65 years	2018-08-20	Monday	2018-08-21	Checked	Unchecked	Checked	Unchecked		1	Primary	Unemployed	No	No
Rural	A208	A208-001	19 to 64 years	Female	Head of home	Weekday	7	No		7 - 13 years	Male	No	Yes	Yes	No	15m-1h	Unchecked	Checked	Unchecked	Unchecked	Unchecked	1	Daily/almost daily	53	19 - 65 years	2018-08-20	Monday	2018-08-21	Checked	Unchecked	Checked	Unchecked		1	Primary	Unemployed	No	No
Rural	A208	A208-001	19 to 64 years	Female	Head of home	Weekday	7	No		7 - 13 years	Male	No	Yes	Yes	No	15m-1h	Unchecked	Checked	Unchecked	Unchecked	Unchecked	1	Daily/almost daily	53	19 - 65 years	2018-08-20	Monday	2018-08-21	Checked	Unchecked	Checked	Unchecked		1	Primary	Unemployed	No	No
Rural	A208	A208-001	19 to 64 years	Female	Head of home	Weekday	7	No		7 - 13 years	Male	No	Yes	Yes	No	15m-1h	Unchecked	Checked	Unchecked	Unchecked	Unchecked	1	Daily/almost daily	53	19 - 65 years	2018-08-20	Monday	2018-08-21	Checked	Unchecked	Checked	Unchecked		1	Primary	Unemployed	No	No
Rural	A208	A208-001	19 to 64 years	Female	Head of home	Weekday	7	No		7 - 13 years	Male	No	Yes	Yes	No	15m-1h	Unchecked	Checked	Unchecked	Unchecked	Unchecked	1	Daily/almost daily	53	19 - 65 years	2018-08-20	Monday	2018-08-21	Checked	Unchecked	Checked	Unchecked		1	Primary	Unemployed	No	No
Rural	A208	A208-001	19 to 64 years	Female	Head of home	Weekday	7	No		7 - 13 years	Male	No	Yes	Yes	No	15m-1h	Unchecked	Checked	Unchecked	Unchecked	Unchecked	1	Daily/almost daily	53	19 - 65 years	2018-08-20	Monday	2018-08-21	Checked	Unchecked	Checked	Unchecked		1	Primary	Unemployed	No	No
Rural	A208	A208-001	19 to 64 years	Female	Head of home	Weekday	7	No		7 - 13 years	Male	No	Yes	Yes	No	15m-1h	Unchecked	Checked	Unchecked	Unchecked	Unchecked	1	Daily/almost daily	53	19 - 65 years	2018-08-20	Monday	2018-08-21	Checked	Unchecked	Checked	Unchecked		1	Primary	Unemployed	No	No
Rural	A208	A208-001	19 to 64 years	Female	Head of home	Weekday	7	No		7 - 13 years	Male	No	Yes	Yes	No	15m-1h	Unchecked	Checked	Unchecked	Unchecked	Unchecked	1	Daily/almost daily	53	19 - 65 years	2018-08-20	Monday	2018-08-21	Checked	Unchecked	Checked	Unchecked		1	Primary	Unemployed	No	No
Rural	A208	A208-001	19 to 64 years	Female	Head of home	Weekday	7	No		7 - 13 years	Male	No	Yes	Yes	No	15m-1h	Unchecked	Checked	Unchecked	Unchecked	Unchecked	1	Daily/almost daily	53	19 - 65 years	2018-08-20	Monday	2018-08-21	Checked	Unchecked	Checked	Unchecked		1	Primary	Unemployed	No	No
Rural	A208	A208-001	19 to 64 years	Female	Head of home	Weekday	7	No		7 - 13 years	Male	No	Yes	Yes	No	15m-1h	Unchecked	Checked	Unchecked	Unchecked	Unchecked	1	Daily/almost daily	53	19 - 65 years	2018-08-20	Monday	2018-08-21	Checked	Unchecked	Checked	Unchecked		1	Primary	Unemployed	No	No
Rural	A208	A208-001	19 to 64 years	Female	Head of home	Weekday	7	No		7 - 13 years	Male	No	Yes	Yes	No	15m-1h	Unchecked	Checked	Unchecked	Unchecked	Unchecked	1	Daily/almost daily	53	19 - 65 years	2018-08-20	Monday	2018-08-21	Checked	Unchecked	Checked	Unchecked		1	Primary	Unemployed	No	No
Rural	A208	A208-001	19 to 64 years	Female	Head of home	Weekday	7	No		7 - 13 years	Male	No	Yes	Yes	No	15m-1h	Unchecked	Checked	Unchecked	Unchecked	Unchecked	1	Daily/almost daily	53	19 - 65 years	2018-08-20	Monday	2018-08-21	Checked	Unchecked	Checked	Unchecked		1	Primary	Unemployed	No	No
Rural	A208	A208-001	19 to 64 years	Female	Head of home	Weekday	7	No		7 - 13 years	Male	No	Yes	Yes	No	15m-1h	Unchecked	Checked	Unchecked	Unchecked	Unchecked	1	Daily/almost daily	53	19 - 65 years	2018-08-20	Monday	2018-08-21	Checked	Unchecked	Checked	Unchecked		1	Primary	Unemployed	No	No
Rural	A208	A208-001	19 to 64 years	Female	Head of home	Weekday	7	No		7 - 13 years	Male	No	Yes	Yes	No	15m-1h	Unchecked	Checked	Unchecked	Unchecked	Unchecked	1	Daily/almost daily	53	19 - 65 years	2018-08-20	Monday	2018-08-21	Checked	Unchecked	Checked	Unchecked		1	Primary	Unemployed	No	No
Rural	A208	A208-001	19 to 64 years	Female	Head of home	Weekday	7	No		7 - 13 years	Male	No	Yes	Yes	No	15m-1h	Unchecked	Checked	Unchecked	Unchecked	Unchecked	1	Daily/almost daily	53	19 - 65 years	2018-08-20	Monday	2018-08-21	Checked	Unchecked	Checked	Unchecked		1	Primary	Unemployed	No	No
Rural	A208	A208-001	19 to 64 years	Female	Head of home	Weekday	7	No		7 - 13 years	Male	No	Yes	Yes	No	15m-1h	Unchecked	Checked	Unchecked	Unchecked	Unchecked	1	Daily/almost daily	53	19 - 65 years	2018-08-20	Monday	2018-08-21	Checked	Unchecked	Checked	Unchecked		1	Primary	Unemployed	No	No
Rural	A208	A208-001	19 to 64 years	Female	Head of home	Weekday	7	No		7 - 13 years	Male	No	Yes	Yes	No	15m-1h	Unchecked	Checked	Unchecked	Unchecked	Unchecked	1	Daily/almost daily	53	19 - 65 years	2018-08-20	Monday	2018-08-21	Checked	Unchecked	Checked	Unchecked		1	Primary	Unemployed	No	No
Rural	A208	A208-001	19 to 64 years	Female	Head of home	Weekday	7	No		7 - 13 years	Male	No	Yes	Yes	No	15m-1h	Unchecked	Checked	Unchecked	Unchecked	Unchecked	1	Daily/almost daily	53	19 - 65 years	2018-08-20	Monday	2018-08-21	Checked	Unchecked	Checked	Unchecked		1	Primary	Unemployed	No	No
Rural	A208	A208-001	19 to 64 years	Female	Head of home	Weekday	7	No		7 - 13 years	Male	No	Yes	Yes	No	15m-1h	Unchecked	Checked	Unchecked	Unchecked	Unchecked	1	Daily/almost daily	53	19 - 65 years	2018-08-20	Monday	2018-08-21	Checked	Unchecked	Checked	Unchecked		1	Primary	Unemployed	No	No
Rural	A208	A208-001	19 to 64 years	Female	Head of home	Weekday	7	No		7 - 13 years	Male	No	Yes	Yes	No	15m-1h	Unchecked	Checked	Unchecked	Unchecked	Unchecked	1	Daily/almost daily	53	19 - 65 years	2018-08-20	Monday	2018-08-21	Checked	Unchecked	Checked	Unchecked		1	Primary	Unemployed	No	No
Rural	A208	A208-001	19 to 64 years	Female	Head of home	Weekday	7	No		7 - 13 years	Male	No	Yes	Yes	No	15m-1h	Unchecked	Checked	Unchecked	Unchecked	Unchecked	1	Daily/almost daily	53	19 - 65 years	2018-08-20	Monday	2018-08-21	Checked	Unchecked	Checked	Unchecked		1	Primary	Unemployed	No	No
Rural	A208	A208-001	19 to 64 years	Female	Head of home	Weekday	7	No		7 - 13 years	Male	No	Yes	Yes	No	15m-1h	Unchecked	Checked	Unchecked	Unchecked	Unchecked	1	Daily/almost daily	53	19 - 65 years	2018-08-20	Monday	2018-08-21	Checked	Unchecked	Checked	Unchecked		1	Primary	Unemployed	No	No
Rural	A208	A208-001	19 to 64 years	Female	Head of home	Weekday	7	No		7 - 13 years	Male	No	Yes	Yes	No	15m-1h	Unchecked	Checked	Unchecked	Unchecked	Unchecked	1	Daily/almost daily	53	19 - 65 years	2018-08-20	Monday	2018-08-21	Checked	Unchecked	Checked	Unchecked		1	Primary	Unemployed	No	No
Rural	A208	A208-001	19 to 64 years	Female	Head of home	Weekday	7	No		7 - 13 years	Male	No	Yes	Yes	No	15m-1h	Unchecked	Checked	Unchecked	Unchecked	Unchecked	1	Daily/almost daily	53	19 - 65 years	2018-08-20	Monday	2018-08-21	Checked	Unchecked	Checked	Unchecked		1	Primary	Unemployed	No	No
Rural	A208	A208-001	19 to 64 years	Female	Head of home	Weekday	7	No		7 - 13 years	Male	No	Yes	Yes	No	15m-1h	Unchecked	Checked	Unchecked	Unchecked	Unchecked	1	Daily/almost daily	53	19 - 65 years	2018-08-20	Monday	2018-08-21	Checked	Unchecked	Checked	Unchecked		1	Primary	Unemployed	No	No
Rural	A208	A208-002	19 to 64 years	Female	Child >=18	Weekday	1	Yes	54	19 to 64 years	Female	Yes	Yes	Yes	Yes	>4hrs	Checked	Unchecked	Unchecked	Unchecked	Unchecked	1	Daily/almost daily	22	19 - 65 years	2018-09-03	Monday	2018-09-04	Checked	Unchecked	Unchecked	Checked		01	Secondary completed	Unemployed	No	No
Rural	A208	A208-002	19 to 64 years	Female	Child >=18	Weekday	2	Yes	5	<7 years	Male	Yes	Yes	Yes	Yes	>4hrs	Checked	Unchecked	Unchecked	Unchecked	Unchecked	1	Daily/almost daily	22	19 - 65 years	2018-09-03	Monday	2018-09-04	Checked	Unchecked	Checked	Unchecked		01	Secondary completed	Unemployed	No	No
Rural	A208	A208-002	19 to 64 years	Female	Child >=18	Weekday	3	Yes	3	<7 years	Female	Yes	Yes	Yes	Yes	>4hrs	Checked	Unchecked	Unchecked	Unchecked	Unchecked	1	Daily/almost daily	22	19 - 65 years	2018-09-03	Monday	2018-09-04	Checked	Unchecked	Unchecked	Checked		01	Secondary completed	Unemployed	No	No
Rural	A208	A208-002	19 to 64 years	Female	Child >=18	Weekday	4	Yes	26	19 to 64 years	Male	Yes	Yes	Yes	Yes	>4hrs	Checked	Unchecked	Unchecked	Unchecked	Unchecked	1	Daily/almost daily	22	19 - 65 years	2018-09-03	Monday	2018-09-04	Checked	Unchecked	Checked	Unchecked		01	Secondary completed	Unemployed	No	No
Rural	A208	A208-002	19 to 64 years	Female	Child >=18	Weekday	5	Yes	22	19 to 64 years	Female	No	Yes	No	No	1-4hts	Unchecked	Unchecked	Checked	Unchecked	Unchecked	1	Daily/almost daily	22	19 - 65 years	2018-09-03	Monday	2018-09-04	Checked	Unchecked	Unchecked	Checked		01	Secondary completed	Unemployed	No	No
Rural	A208	A208-002	19 to 64 years	Female	Child >=18	Weekday	6	Yes	45	19 to 64 years	Female	No	Yes	No	No	1-4hts	Unchecked	Unchecked	Checked	Unchecked	Unchecked	1	Daily/almost daily	22	19 - 65 years	2018-09-03	Monday	2018-09-04	Checked	Unchecked	Unchecked	Checked		01	Secondary completed	Unemployed	No	No
Rural	A208	A208-002	19 to 64 years	Female	Child >=18	Weekday	7	No		>=65 years	Male	Yes	Yes	No	No	5-15m	Unchecked	Unchecked	Checked	Unchecked	Unchecked	1	Daily/almost daily	22	19 - 65 years	2018-09-03	Monday	2018-09-04	Checked	Unchecked	Checked	Unchecked		01	Secondary completed	Unemployed	No	No
Rural	A208	A208-002	19 to 64 years	Female	Child >=18	Weekday	8	No		7 - 13 years	Male	No	Yes	Yes	No	5-15m	Unchecked	Unchecked	Checked	Unchecked	Unchecked	1	Daily/almost daily	22	19 - 65 years	2018-09-03	Monday	2018-09-04	Checked	Unchecked	Checked	Unchecked		01	Secondary completed	Unemployed	No	No
Rural	A208	A208-002	19 to 64 years	Female	Child >=18	Weekday	8	No		7 - 13 years	Male	No	Yes	Yes	No	5-15m	Unchecked	Unchecked	Checked	Unchecked	Unchecked	1	Daily/almost daily	22	19 - 65 years	2018-09-03	Monday	2018-09-04	Checked	Unchecked	Checked	Unchecked		01	Secondary completed	Unemployed	No	No
Rural	A208	A208-002	19 to 64 years	Female	Child >=18	Weekday	8	No		7 - 13 years	Male	No	Yes	Yes	No	5-15m	Unchecked	Unchecked	Checked	Unchecked	Unchecked	1	Daily/almost daily	22	19 - 65 years	2018-09-03	Monday	2018-09-04	Checked	Unchecked	Checked	Unchecked		01	Secondary completed	Unemployed	No	No
Rural	A208	A208-002	19 to 64 years	Female	Child >=18	Weekday	8	No		7 - 13 years	Male	No	Yes	Yes	No	5-15m	Unchecked	Unchecked	Checked	Unchecked	Unchecked	1	Daily/almost daily	22	19 - 65 years	2018-09-03	Monday	2018-09-04	Checked	Unchecked	Checked	Unchecked		01	Secondary completed	Unemployed	No	No
Rural	A208	A208-002	19 to 64 years	Female	Child >=18	Weekday	8	No		7 - 13 years	Male	No	Yes	Yes	No	5-15m	Unchecked	Unchecked	Checked	Unchecked	Unchecked	1	Daily/almost daily	22	19 - 65 years	2018-09-03	Monday	2018-09-04	Checked	Unchecked	Checked	Unchecked		01	Secondary completed	Unemployed	No	No
Rural	A208	A208-002	19 to 64 years	Female	Child >=18	Weekday	8	No		7 - 13 years	Male	No	Yes	Yes	No	5-15m	Unchecked	Unchecked	Checked	Unchecked	Unchecked	1	Daily/almost daily	22	19 - 65 years	2018-09-03	Monday	2018-09-04	Checked	Unchecked	Checked	Unchecked		01	Secondary completed	Unemployed	No	No
Rural	A208	A208-002	19 to 64 years	Female	Child >=18	Weekday	8	No		7 - 13 years	Male	No	Yes	Yes	No	5-15m	Unchecked	Unchecked	Checked	Unchecked	Unchecked	1	Daily/almost daily	22	19 - 65 years	2018-09-03	Monday	2018-09-04	Checked	Unchecked	Checked	Unchecked		01	Secondary completed	Unemployed	No	No
Rural	A208	A208-002	19 to 64 years	Female	Child >=18	Weekday	8	No		7 - 13 years	Male	No	Yes	Yes	No	5-15m	Unchecked	Unchecked	Checked	Unchecked	Unchecked	1	Daily/almost daily	22	19 - 65 years	2018-09-03	Monday	2018-09-04	Checked	Unchecked	Checked	Unchecked		01	Secondary completed	Unemployed	No	No
Rural	A208	A208-002	19 to 64 years	Female	Child >=18	Weekday	9	No		<7 years	Male	No	Yes	Yes	No	5-15m	Unchecked	Unchecked	Checked	Unchecked	Unchecked	1	Daily/almost daily	22	19 - 65 years	2018-09-03	Monday	2018-09-04	Checked	Unchecked	Checked	Unchecked		01	Secondary completed	Unemployed	No	No
Rural	A208	A208-002	19 to 64 years	Female	Child >=18	Weekday	9	No		<7 years	Male	No	Yes	Yes	No	5-15m	Unchecked	Unchecked	Checked	Unchecked	Unchecked	1	Daily/almost daily	22	19 - 65 years	2018-09-03	Monday	2018-09-04	Checked	Unchecked	Checked	Unchecked		01	Secondary completed	Unemployed	No	No
Rural	A208	A208-002	19 to 64 years	Female	Child >=18	Weekday	10	No		7 - 13 years	Female	No	Yes	Yes	No	1-4hts	Unchecked	Unchecked	Checked	Unchecked	Unchecked	1	Daily/almost daily	22	19 - 65 years	2018-09-03	Monday	2018-09-04	Checked	Unchecked	Unchecked	Checked		01	Secondary completed	Unemployed	No	No
Rural	A208	A208-002	19 to 64 years	Female	Child >=18	Weekday	10	No		7 - 13 years	Female	No	Yes	Yes	No	1-4hts	Unchecked	Unchecked	Checked	Unchecked	Unchecked	1	Daily/almost daily	22	19 - 65 years	2018-09-03	Monday	2018-09-04	Checked	Unchecked	Unchecked	Checked		01	Secondary completed	Unemployed	No	No
Rural	A208	A208-002	19 to 64 years	Female	Child >=18	Weekday	10	No		7 - 13 years	Female	No	Yes	Yes	No	1-4hts	Unchecked	Unchecked	Checked	Unchecked	Unchecked	1	Daily/almost daily	22	19 - 65 years	2018-09-03	Monday	2018-09-04	Checked	Unchecked	Unchecked	Checked		01	Secondary completed	Unemployed	No	No
Rural	A208	A208-002	19 to 64 years	Female	Child >=18	Weekday	10	No		7 - 13 years	Female	No	Yes	Yes	No	1-4hts	Unchecked	Unchecked	Checked	Unchecked	Unchecked	1	Daily/almost daily	22	19 - 65 years	2018-09-03	Monday	2018-09-04	Checked	Unchecked	Unchecked	Checked		01	Secondary completed	Unemployed	No	No
Rural	A208	A208-002	19 to 64 years	Female	Child >=18	Weekday	10	No		7 - 13 years	Female	No	Yes	Yes	No	1-4hts	Unchecked	Unchecked	Checked	Unchecked	Unchecked	1	Daily/almost daily	22	19 - 65 years	2018-09-03	Monday	2018-09-04	Checked	Unchecked	Unchecked	Checked		01	Secondary completed	Unemployed	No	No
Rural	A208	A208-002	19 to 64 years	Female	Child >=18	Weekday	10	No		7 - 13 years	Female	No	Yes	Yes	No	1-4hts	Unchecked	Unchecked	Checked	Unchecked	Unchecked	1	Daily/almost daily	22	19 - 65 years	2018-09-03	Monday	2018-09-04	Checked	Unchecked	Unchecked	Checked		01	Secondary completed	Unemployed	No	No
Rural	A208	A208-002	19 to 64 years	Female	Child >=18	Weekday	10	No		7 - 13 years	Female	No	Yes	Yes	No	1-4hts	Unchecked	Unchecked	Checked	Unchecked	Unchecked	1	Daily/almost daily	22	19 - 65 years	2018-09-03	Monday	2018-09-04	Checked	Unchecked	Unchecked	Checked		01	Secondary completed	Unemployed	No	No
Rural	A208	A208-002	19 to 64 years	Female	Child >=18	Weekday	10	No		7 - 13 years	Female	No	Yes	Yes	No	1-4hts	Unchecked	Unchecked	Checked	Unchecked	Unchecked	1	Daily/almost daily	22	19 - 65 years	2018-09-03	Monday	2018-09-04	Checked	Unchecked	Unchecked	Checked		01	Secondary completed	Unemployed	No	No
Rural	A208	A208-002	19 to 64 years	Female	Child >=18	Weekday	11	Yes	35	19 to 64 years	Female	Yes	Yes	Yes	No	1-4hts	Unchecked	Unchecked	Unchecked	Unchecked	Checked	1	Daily/almost daily	22	19 - 65 years	2018-09-03	Monday	2018-09-04	Checked	Unchecked	Unchecked	Checked		01	Secondary completed	Unemployed	No	No
Rural	A208	A208-002	19 to 64 years	Female	Child >=18	Weekday	12	Yes	22	19 to 64 years	Female	No	Yes	Yes	No	15m-1h	Unchecked	Unchecked	Unchecked	Unchecked	Checked	1	Once or twice a week	22	19 - 65 years	2018-09-03	Monday	2018-09-04	Checked	Unchecked	Unchecked	Checked		01	Secondary completed	Unemployed	No	No
Rural	A208	A208-002	19 to 64 years	Female	Child >=18	Weekday	13	Yes	30	19 to 64 years	Female	No	Yes	Yes	No	15m-1h	Unchecked	Unchecked	Unchecked	Unchecked	Checked	1	Daily/almost daily	22	19 - 65 years	2018-09-03	Monday	2018-09-04	Checked	Unchecked	Unchecked	Checked		01	Secondary completed	Unemployed	No	No
Rural	A208	A208-002	19 to 64 years	Female	Child >=18	Weekday	14	Yes	25	19 to 64 years	Female	No	Yes	Yes	No	15m-1h	Unchecked	Unchecked	Unchecked	Unchecked	Checked	1	Once or twice a week	22	19 - 65 years	2018-09-03	Monday	2018-09-04	Checked	Unchecked	Unchecked	Checked		01	Secondary completed	Unemployed	No	No
Rural	A208	A208-002	19 to 64 years	Female	Child >=18	Weekday	15	Yes	28	19 to 64 years	Female	No	Yes	Yes	No	1-4hts	Unchecked	Unchecked	Checked	Unchecked	Unchecked	1	Daily/almost daily	22	19 - 65 years	2018-09-03	Monday	2018-09-04	Checked	Unchecked	Unchecked	Checked		01	Secondary completed	Unemployed	No	No
Rural	A208	A208-002	19 to 64 years	Female	Child >=18	Weekday	16	Yes	30	19 to 64 years	Male	No	Yes	No	No	5-15m	Checked	Unchecked	Unchecked	Unchecked	Unchecked	1	Daily/almost daily	22	19 - 65 years	2018-09-03	Monday	2018-09-04	Checked	Unchecked	Checked	Unchecked		01	Secondary completed	Unemployed	No	No
Rural	A208	A208-002	19 to 64 years	Female	Child >=18	Weekday	17	Yes	17	14 - 18 years	Female	No	Yes	No	No	5-15m	Checked	Unchecked	Unchecked	Unchecked	Unchecked	1	Daily/almost daily	22	19 - 65 years	2018-09-03	Monday	2018-09-04	Checked	Unchecked	Unchecked	Checked		01	Secondary completed	Unemployed	No	No
Rural	A208	A208-002	19 to 64 years	Female	Child >=18	Weekday	18	Yes	21	19 to 64 years	Male	No	Yes	Yes	No	5-15m	Unchecked	Unchecked	Unchecked	Unchecked	Checked	1	Daily/almost daily	22	19 - 65 years	2018-09-03	Monday	2018-09-04	Checked	Unchecked	Checked	Unchecked		01	Secondary completed	Unemployed	No	No
Rural	A208	A208-002	19 to 64 years	Female	Child >=18	Weekday	19	Yes	25	19 to 64 years	Male	No	Yes	Yes	No	5-15m	Unchecked	Unchecked	Unchecked	Unchecked	Checked	1	Daily/almost daily	22	19 - 65 years	2018-09-03	Monday	2018-09-04	Checked	Unchecked	Checked	Unchecked		01	Secondary completed	Unemployed	No	No
Rural	A208	A208-002	19 to 64 years	Female	Child >=18	Weekday	20	Yes	60	19 to 64 years	Female	No	Yes	Yes	No	1-4hts	Unchecked	Unchecked	Checked	Unchecked	Unchecked	1	Daily/almost daily	22	19 - 65 years	2018-09-03	Monday	2018-09-04	Checked	Unchecked	Unchecked	Checked		01	Secondary completed	Unemployed	No	No
Rural	A208	A208-002	19 to 64 years	Female	Child >=18	Weekday	21	No		<7 years	Female	No	Yes	Yes	No	5-15m	Unchecked	Unchecked	Checked	Unchecked	Unchecked	1	Daily/almost daily	22	19 - 65 years	2018-09-03	Monday	2018-09-04	Checked	Unchecked	Unchecked	Checked		01	Secondary completed	Unemployed	No	No
Rural	A208	A208-003	<7 years	Male	Grandchild <18	Weekday	1	Yes	2	<7 years	Female	Yes	Yes	Yes	Yes	1-4hts	Checked	Unchecked	Unchecked	Unchecked	Unchecked	1	Daily/almost daily	4	< 5 years	2018-08-20	Monday	2018-08-21	Checked	Checked	Unchecked	Checked	A208-001	1	<18 years	<18 years	<15 years	<15 years
Rural	A208	A208-003	<7 years	Male	Grandchild <18	Weekday	2	No		<7 years	Male	No	Yes	Yes	No	15m-1h	Unchecked	Unchecked	Unchecked	Unchecked	Checked	1	Once or twice a week	4	< 5 years	2018-08-20	Monday	2018-08-21	Checked	Checked	Checked	Unchecked	A208-001	1	<18 years	<18 years	<15 years	<15 years
Rural	A208	A208-003	<7 years	Male	Grandchild <18	Weekday	3	No		<7 years	Female	Yes	Yes	Yes	No	1-4hts	Unchecked	Unchecked	Unchecked	Unchecked	Checked	1	Daily/almost daily	4	< 5 years	2018-08-20	Monday	2018-08-21	Checked	Checked	Unchecked	Checked	A208-001	1	<18 years	<18 years	<15 years	<15 years
Rural	A208	A208-003	<7 years	Male	Grandchild <18	Weekday	3	No		<7 years	Female	Yes	Yes	Yes	No	1-4hts	Unchecked	Unchecked	Unchecked	Unchecked	Checked	1	Daily/almost daily	4	< 5 years	2018-08-20	Monday	2018-08-21	Checked	Checked	Unchecked	Checked	A208-001	1	<18 years	<18 years	<15 years	<15 years
Rural	A208	A208-003	<7 years	Male	Grandchild <18	Weekday	3	No		<7 years	Female	Yes	Yes	Yes	No	1-4hts	Unchecked	Unchecked	Unchecked	Unchecked	Checked	1	Daily/almost daily	4	< 5 years	2018-08-20	Monday	2018-08-21	Checked	Checked	Unchecked	Checked	A208-001	1	<18 years	<18 years	<15 years	<15 years
Rural	A208	A208-003	<7 years	Male	Grandchild <18	Weekday	3	No		<7 years	Female	Yes	Yes	Yes	No	1-4hts	Unchecked	Unchecked	Unchecked	Unchecked	Checked	1	Daily/almost daily	4	< 5 years	2018-08-20	Monday	2018-08-21	Checked	Checked	Unchecked	Checked	A208-001	1	<18 years	<18 years	<15 years	<15 years
Rural	A208	A208-003	<7 years	Male	Grandchild <18	Weekday	3	No		<7 years	Female	Yes	Yes	Yes	No	1-4hts	Unchecked	Unchecked	Unchecked	Unchecked	Checked	1	Daily/almost daily	4	< 5 years	2018-08-20	Monday	2018-08-21	Checked	Checked	Unchecked	Checked	A208-001	1	<18 years	<18 years	<15 years	<15 years
Rural	A208	A208-003	<7 years	Male	Grandchild <18	Weekday	4	No		<7 years	Male	Yes	No	No	No	1-4hts	Unchecked	Checked	Unchecked	Unchecked	Unchecked	1	Daily/almost daily	4	< 5 years	2018-08-20	Monday	2018-08-21	Checked	Checked	Checked	Unchecked	A208-001	1	<18 years	<18 years	<15 years	<15 years
Rural	A208	A208-003	<7 years	Male	Grandchild <18	Weekday	4	No		<7 years	Male	Yes	No	No	No	1-4hts	Unchecked	Checked	Unchecked	Unchecked	Unchecked	1	Daily/almost daily	4	< 5 years	2018-08-20	Monday	2018-08-21	Checked	Checked	Checked	Unchecked	A208-001	1	<18 years	<18 years	<15 years	<15 years
Rural	A208	A208-003	<7 years	Male	Grandchild <18	Weekday	4	No		<7 years	Male	Yes	No	No	No	1-4hts	Unchecked	Checked	Unchecked	Unchecked	Unchecked	1	Daily/almost daily	4	< 5 years	2018-08-20	Monday	2018-08-21	Checked	Checked	Checked	Unchecked	A208-001	1	<18 years	<18 years	<15 years	<15 years
Rural	A208	A208-003	<7 years	Male	Grandchild <18	Weekday	4	No		<7 years	Male	Yes	No	No	No	1-4hts	Unchecked	Checked	Unchecked	Unchecked	Unchecked	1	Daily/almost daily	4	< 5 years	2018-08-20	Monday	2018-08-21	Checked	Checked	Checked	Unchecked	A208-001	1	<18 years	<18 years	<15 years	<15 years
Rural	A208	A208-003	<7 years	Male	Grandchild <18	Weekday	4	No		<7 years	Male	Yes	No	No	No	1-4hts	Unchecked	Checked	Unchecked	Unchecked	Unchecked	1	Daily/almost daily	4	< 5 years	2018-08-20	Monday	2018-08-21	Checked	Checked	Checked	Unchecked	A208-001	1	<18 years	<18 years	<15 years	<15 years
Rural	A208	A208-003	<7 years	Male	Grandchild <18	Weekday	4	No		<7 years	Male	Yes	No	No	No	1-4hts	Unchecked	Checked	Unchecked	Unchecked	Unchecked	1	Daily/almost daily	4	< 5 years	2018-08-20	Monday	2018-08-21	Checked	Checked	Checked	Unchecked	A208-001	1	<18 years	<18 years	<15 years	<15 years
Rural	A208	A208-003	<7 years	Male	Grandchild <18	Weekday	4	No		<7 years	Male	Yes	No	No	No	1-4hts	Unchecked	Checked	Unchecked	Unchecked	Unchecked	1	Daily/almost daily	4	< 5 years	2018-08-20	Monday	2018-08-21	Checked	Checked	Checked	Unchecked	A208-001	1	<18 years	<18 years	<15 years	<15 years
Rural	A208	A208-003	<7 years	Male	Grandchild <18	Weekday	4	No		<7 years	Male	Yes	No	No	No	1-4hts	Unchecked	Checked	Unchecked	Unchecked	Unchecked	1	Daily/almost daily	4	< 5 years	2018-08-20	Monday	2018-08-21	Checked	Checked	Checked	Unchecked	A208-001	1	<18 years	<18 years	<15 years	<15 years
Rural	A208	A208-003	<7 years	Male	Grandchild <18	Weekday	4	No		<7 years	Male	Yes	No	No	No	1-4hts	Unchecked	Checked	Unchecked	Unchecked	Unchecked	1	Daily/almost daily	4	< 5 years	2018-08-20	Monday	2018-08-21	Checked	Checked	Checked	Unchecked	A208-001	1	<18 years	<18 years	<15 years	<15 years
Rural	A208	A208-003	<7 years	Male	Grandchild <18	Weekday	4	No		<7 years	Male	Yes	No	No	No	1-4hts	Unchecked	Checked	Unchecked	Unchecked	Unchecked	1	Daily/almost daily	4	< 5 years	2018-08-20	Monday	2018-08-21	Checked	Checked	Checked	Unchecked	A208-001	1	<18 years	<18 years	<15 years	<15 years
Rural	A208	A208-003	<7 years	Male	Grandchild <18	Weekday	4	No		<7 years	Male	Yes	No	No	No	1-4hts	Unchecked	Checked	Unchecked	Unchecked	Unchecked	1	Daily/almost daily	4	< 5 years	2018-08-20	Monday	2018-08-21	Checked	Checked	Checked	Unchecked	A208-001	1	<18 years	<18 years	<15 years	<15 years
Rural	A208	A208-003	<7 years	Male	Grandchild <18	Weekday	4	No		<7 years	Male	Yes	No	No	No	1-4hts	Unchecked	Checked	Unchecked	Unchecked	Unchecked	1	Daily/almost daily	4	< 5 years	2018-08-20	Monday	2018-08-21	Checked	Checked	Checked	Unchecked	A208-001	1	<18 years	<18 years	<15 years	<15 years
Rural	A208	A208-003	<7 years	Male	Grandchild <18	Weekday	4	No		<7 years	Male	Yes	No	No	No	1-4hts	Unchecked	Checked	Unchecked	Unchecked	Unchecked	1	Daily/almost daily	4	< 5 years	2018-08-20	Monday	2018-08-21	Checked	Checked	Checked	Unchecked	A208-001	1	<18 years	<18 years	<15 years	<15 years
Rural	A208	A208-003	<7 years	Male	Grandchild <18	Weekday	4	No		<7 years	Male	Yes	No	No	No	1-4hts	Unchecked	Checked	Unchecked	Unchecked	Unchecked	1	Daily/almost daily	4	< 5 years	2018-08-20	Monday	2018-08-21	Checked	Checked	Checked	Unchecked	A208-001	1	<18 years	<18 years	<15 years	<15 years
Rural	A208	A208-003	<7 years	Male	Grandchild <18	Weekday	4	No		<7 years	Male	Yes	No	No	No	1-4hts	Unchecked	Checked	Unchecked	Unchecked	Unchecked	1	Daily/almost daily	4	< 5 years	2018-08-20	Monday	2018-08-21	Checked	Checked	Checked	Unchecked	A208-001	1	<18 years	<18 years	<15 years	<15 years
Rural	A208	A208-003	<7 years	Male	Grandchild <18	Weekday	4	No		<7 years	Male	Yes	No	No	No	1-4hts	Unchecked	Checked	Unchecked	Unchecked	Unchecked	1	Daily/almost daily	4	< 5 years	2018-08-20	Monday	2018-08-21	Checked	Checked	Checked	Unchecked	A208-001	1	<18 years	<18 years	<15 years	<15 years
Rural	A208	A208-003	<7 years	Male	Grandchild <18	Weekday	4	No		<7 years	Male	Yes	No	No	No	1-4hts	Unchecked	Checked	Unchecked	Unchecked	Unchecked	1	Daily/almost daily	4	< 5 years	2018-08-20	Monday	2018-08-21	Checked	Checked	Checked	Unchecked	A208-001	1	<18 years	<18 years	<15 years	<15 years
Rural	A208	A208-003	<7 years	Male	Grandchild <18	Weekday	4	No		<7 years	Male	Yes	No	No	No	1-4hts	Unchecked	Checked	Unchecked	Unchecked	Unchecked	1	Daily/almost daily	4	< 5 years	2018-08-20	Monday	2018-08-21	Checked	Checked	Checked	Unchecked	A208-001	1	<18 years	<18 years	<15 years	<15 years
Rural	A208	A208-003	<7 years	Male	Grandchild <18	Weekday	4	No		<7 years	Male	Yes	No	No	No	1-4hts	Unchecked	Checked	Unchecked	Unchecked	Unchecked	1	Daily/almost daily	4	< 5 years	2018-08-20	Monday	2018-08-21	Checked	Checked	Checked	Unchecked	A208-001	1	<18 years	<18 years	<15 years	<15 years
Rural	A208	A208-003	<7 years	Male	Grandchild <18	Weekday	4	No		<7 years	Male	Yes	No	No	No	1-4hts	Unchecked	Checked	Unchecked	Unchecked	Unchecked	1	Daily/almost daily	4	< 5 years	2018-08-20	Monday	2018-08-21	Checked	Checked	Checked	Unchecked	A208-001	1	<18 years	<18 years	<15 years	<15 years
Rural	A208	A208-003	<7 years	Male	Grandchild <18	Weekday	5	No		19 to 64 years	Female	Yes	Yes	No	No	15m-1h	Unchecked	Checked	Unchecked	Unchecked	Unchecked	1	Daily/almost daily	4	< 5 years	2018-08-20	Monday	2018-08-21	Checked	Checked	Unchecked	Checked	A208-001	1	<18 years	<18 years	<15 years	<15 years
Rural	A208	A208-003	<7 years	Male	Grandchild <18	Weekday	5	No		19 to 64 years	Female	Yes	Yes	No	No	15m-1h	Unchecked	Checked	Unchecked	Unchecked	Unchecked	1	Daily/almost daily	4	< 5 years	2018-08-20	Monday	2018-08-21	Checked	Checked	Unchecked	Checked	A208-001	1	<18 years	<18 years	<15 years	<15 years
Rural	A208	A208-003	<7 years	Male	Grandchild <18	Weekday	5	No		19 to 64 years	Female	Yes	Yes	No	No	15m-1h	Unchecked	Checked	Unchecked	Unchecked	Unchecked	1	Daily/almost daily	4	< 5 years	2018-08-20	Monday	2018-08-21	Checked	Checked	Unchecked	Checked	A208-001	1	<18 years	<18 years	<15 years	<15 years
Rural	A208	A208-003	<7 years	Male	Grandchild <18	Weekday	6	Yes	60	19 to 64 years	Female	Yes	Yes	Yes	No	5-15m	Checked	Unchecked	Unchecked	Unchecked	Unchecked	1	Once or twice a week	4	< 5 years	2018-08-20	Monday	2018-08-21	Checked	Checked	Unchecked	Checked	A208-001	1	<18 years	<18 years	<15 years	<15 years
Rural	A208	A208-004	<7 years	Female	Grandchild <18	Weekday	1	Yes	3	<7 years	Female	Yes	Yes	Yes	Yes	1-4hts	Checked	Unchecked	Unchecked	Unchecked	Unchecked	1	Daily/almost daily	2	< 5 years	2018-08-20	Monday	2018-08-21	Checked	Checked	Unchecked	Checked	A208-001	01	<18 years	<18 years	<15 years	<15 years
Rural	A208	A208-004	<7 years	Female	Grandchild <18	Weekday	2	Yes	5	<7 years	Male	Yes	Yes	Yes	Yes	1-4hts	Checked	Unchecked	Unchecked	Unchecked	Unchecked	1	Daily/almost daily	2	< 5 years	2018-08-20	Monday	2018-08-21	Checked	Checked	Checked	Unchecked	A208-001	01	<18 years	<18 years	<15 years	<15 years
Rural	A208	A208-004	<7 years	Female	Grandchild <18	Weekday	3	No		<7 years	Male	Yes	Yes	Yes	No	1-4hts	Unchecked	Checked	Unchecked	Unchecked	Unchecked	1	Daily/almost daily	2	< 5 years	2018-08-20	Monday	2018-08-21	Checked	Checked	Checked	Unchecked	A208-001	01	<18 years	<18 years	<15 years	<15 years
Rural	A208	A208-004	<7 years	Female	Grandchild <18	Weekday	4	No		<7 years	Unknown	Yes	Yes	Yes	No	1-4hts	Unchecked	Checked	Unchecked	Unchecked	Unchecked	1	Daily/almost daily	2	< 5 years	2018-08-20	Monday	2018-08-21	Checked	Checked	Checked	Checked	A208-001	01	<18 years	<18 years	<15 years	<15 years
Rural	A208	A208-004	<7 years	Female	Grandchild <18	Weekday	4	No		<7 years	Unknown	Yes	Yes	Yes	No	1-4hts	Unchecked	Checked	Unchecked	Unchecked	Unchecked	1	Daily/almost daily	2	< 5 years	2018-08-20	Monday	2018-08-21	Checked	Checked	Checked	Checked	A208-001	01	<18 years	<18 years	<15 years	<15 years
Rural	A208	A208-004	<7 years	Female	Grandchild <18	Weekday	4	No		<7 years	Unknown	Yes	Yes	Yes	No	1-4hts	Unchecked	Checked	Unchecked	Unchecked	Unchecked	1	Daily/almost daily	2	< 5 years	2018-08-20	Monday	2018-08-21	Checked	Checked	Checked	Checked	A208-001	01	<18 years	<18 years	<15 years	<15 years
Rural	A208	A208-004	<7 years	Female	Grandchild <18	Weekday	4	No		<7 years	Unknown	Yes	Yes	Yes	No	1-4hts	Unchecked	Checked	Unchecked	Unchecked	Unchecked	1	Daily/almost daily	2	< 5 years	2018-08-20	Monday	2018-08-21	Checked	Checked	Checked	Checked	A208-001	01	<18 years	<18 years	<15 years	<15 years
Rural	A208	A208-004	<7 years	Female	Grandchild <18	Weekday	4	No		<7 years	Unknown	Yes	Yes	Yes	No	1-4hts	Unchecked	Checked	Unchecked	Unchecked	Unchecked	1	Daily/almost daily	2	< 5 years	2018-08-20	Monday	2018-08-21	Checked	Checked	Checked	Checked	A208-001	01	<18 years	<18 years	<15 years	<15 years
Rural	A208	A208-004	<7 years	Female	Grandchild <18	Weekday	5	No		19 to 64 years	Female	Yes	Yes	No	No	1-4hts	Unchecked	Checked	Unchecked	Unchecked	Unchecked	1	Daily/almost daily	2	< 5 years	2018-08-20	Monday	2018-08-21	Checked	Checked	Unchecked	Checked	A208-001	01	<18 years	<18 years	<15 years	<15 years
Rural	A208	A208-004	<7 years	Female	Grandchild <18	Weekday	5	No		19 to 64 years	Female	Yes	Yes	No	No	1-4hts	Unchecked	Checked	Unchecked	Unchecked	Unchecked	1	Daily/almost daily	2	< 5 years	2018-08-20	Monday	2018-08-21	Checked	Checked	Unchecked	Checked	A208-001	01	<18 years	<18 years	<15 years	<15 years
Rural	A208	A208-004	<7 years	Female	Grandchild <18	Weekday	5	No		19 to 64 years	Female	Yes	Yes	No	No	1-4hts	Unchecked	Checked	Unchecked	Unchecked	Unchecked	1	Daily/almost daily	2	< 5 years	2018-08-20	Monday	2018-08-21	Checked	Checked	Unchecked	Checked	A208-001	01	<18 years	<18 years	<15 years	<15 years
Rural	A208	A208-004	<7 years	Female	Grandchild <18	Weekday	5	No		19 to 64 years	Female	Yes	Yes	No	No	1-4hts	Unchecked	Checked	Unchecked	Unchecked	Unchecked	1	Daily/almost daily	2	< 5 years	2018-08-20	Monday	2018-08-21	Checked	Checked	Unchecked	Checked	A208-001	01	<18 years	<18 years	<15 years	<15 years
Rural	A208	A208-004	<7 years	Female	Grandchild <18	Weekday	5	No		19 to 64 years	Female	Yes	Yes	No	No	1-4hts	Unchecked	Checked	Unchecked	Unchecked	Unchecked	1	Daily/almost daily	2	< 5 years	2018-08-20	Monday	2018-08-21	Checked	Checked	Unchecked	Checked	A208-001	01	<18 years	<18 years	<15 years	<15 years
Rural	A208	A208-004	<7 years	Female	Grandchild <18	Weekday	5	No		19 to 64 years	Female	Yes	Yes	No	No	1-4hts	Unchecked	Checked	Unchecked	Unchecked	Unchecked	1	Daily/almost daily	2	< 5 years	2018-08-20	Monday	2018-08-21	Checked	Checked	Unchecked	Checked	A208-001	01	<18 years	<18 years	<15 years	<15 years
Rural	A208	A208-004	<7 years	Female	Grandchild <18	Weekday	5	No		19 to 64 years	Female	Yes	Yes	No	No	1-4hts	Unchecked	Checked	Unchecked	Unchecked	Unchecked	1	Daily/almost daily	2	< 5 years	2018-08-20	Monday	2018-08-21	Checked	Checked	Unchecked	Checked	A208-001	01	<18 years	<18 years	<15 years	<15 years
Rural	A208	A208-004	<7 years	Female	Grandchild <18	Weekday	5	No		19 to 64 years	Female	Yes	Yes	No	No	1-4hts	Unchecked	Checked	Unchecked	Unchecked	Unchecked	1	Daily/almost daily	2	< 5 years	2018-08-20	Monday	2018-08-21	Checked	Checked	Unchecked	Checked	A208-001	01	<18 years	<18 years	<15 years	<15 years
Rural	A208	A208-004	<7 years	Female	Grandchild <18	Weekday	5	No		19 to 64 years	Female	Yes	Yes	No	No	1-4hts	Unchecked	Checked	Unchecked	Unchecked	Unchecked	1	Daily/almost daily	2	< 5 years	2018-08-20	Monday	2018-08-21	Checked	Checked	Unchecked	Checked	A208-001	01	<18 years	<18 years	<15 years	<15 years
Rural	A208	A208-004	<7 years	Female	Grandchild <18	Weekday	5	No		19 to 64 years	Female	Yes	Yes	No	No	1-4hts	Unchecked	Checked	Unchecked	Unchecked	Unchecked	1	Daily/almost daily	2	< 5 years	2018-08-20	Monday	2018-08-21	Checked	Checked	Unchecked	Checked	A208-001	01	<18 years	<18 years	<15 years	<15 years
Rural	A208	A208-004	<7 years	Female	Grandchild <18	Weekday	6	No		19 to 64 years	Male	No	No	No	No	15m-1h	Unchecked	Checked	Unchecked	Unchecked	Unchecked	1	Daily/almost daily	2	< 5 years	2018-08-20	Monday	2018-08-21	Checked	Checked	Checked	Unchecked	A208-001	01	<18 years	<18 years	<15 years	<15 years
Rural	A208	A208-004	<7 years	Female	Grandchild <18	Weekday	6	No		19 to 64 years	Male	No	No	No	No	15m-1h	Unchecked	Checked	Unchecked	Unchecked	Unchecked	1	Daily/almost daily	2	< 5 years	2018-08-20	Monday	2018-08-21	Checked	Checked	Checked	Unchecked	A208-001	01	<18 years	<18 years	<15 years	<15 years
Rural	A208	A208-004	<7 years	Female	Grandchild <18	Weekday	6	No		19 to 64 years	Male	No	No	No	No	15m-1h	Unchecked	Checked	Unchecked	Unchecked	Unchecked	1	Daily/almost daily	2	< 5 years	2018-08-20	Monday	2018-08-21	Checked	Checked	Checked	Unchecked	A208-001	01	<18 years	<18 years	<15 years	<15 years
Rural	A208	A208-004	<7 years	Female	Grandchild <18	Weekday	7	Yes	60	19 to 64 years	Female	Yes	Yes	Yes	Yes	1-4hts	Checked	Unchecked	Unchecked	Unchecked	Unchecked	1	Daily/almost daily	2	< 5 years	2018-08-20	Monday	2018-08-21	Checked	Checked	Unchecked	Checked	A208-001	01	<18 years	<18 years	<15 years	<15 years
Rural	A209	A209-001	19 to 64 years	Female	Head of home	Weekday	1	Yes	17	14 - 18 years	Female	Yes	Yes	Yes	Yes	>4hrs	Checked	Unchecked	Unchecked	Unchecked	Unchecked	1	Daily/almost daily	37	19 - 65 years	2018-08-17	Friday	2018-08-18	Checked	Unchecked	Unchecked	Checked		1	Some secondary	Employed	No	No
Rural	A209	A209-001	19 to 64 years	Female	Head of home	Weekday	2	Yes	15	14 - 18 years	Female	Yes	Yes	Yes	Yes	>4hrs	Checked	Unchecked	Unchecked	Unchecked	Unchecked	1	Daily/almost daily	37	19 - 65 years	2018-08-17	Friday	2018-08-18	Checked	Unchecked	Unchecked	Checked		1	Some secondary	Employed	No	No
Rural	A209	A209-001	19 to 64 years	Female	Head of home	Weekday	3	Yes	10	7 - 13 years	Female	Yes	Yes	Yes	Yes	>4hrs	Checked	Unchecked	Unchecked	Unchecked	Unchecked	1	Daily/almost daily	37	19 - 65 years	2018-08-17	Friday	2018-08-18	Checked	Unchecked	Unchecked	Checked		1	Some secondary	Employed	No	No
Rural	A209	A209-001	19 to 64 years	Female	Head of home	Weekday	4	Yes	65	>=65 years	Male	Yes	Yes	No	No	1-4hts	Unchecked	Unchecked	Checked	Unchecked	Unchecked	1	Daily/almost daily	37	19 - 65 years	2018-08-17	Friday	2018-08-18	Checked	Unchecked	Checked	Unchecked		1	Some secondary	Employed	No	No
Rural	A209	A209-001	19 to 64 years	Female	Head of home	Weekday	5	Yes	22	19 to 64 years	Male	Yes	Yes	No	No	1-4hts	Unchecked	Unchecked	Checked	Unchecked	Unchecked	1	Daily/almost daily	37	19 - 65 years	2018-08-17	Friday	2018-08-18	Checked	Unchecked	Checked	Unchecked		1	Some secondary	Employed	No	No
Rural	A209	A209-001	19 to 64 years	Female	Head of home	Weekday	6	Yes	18	14 - 18 years	Male	Yes	Yes	No	No	1-4hts	Unchecked	Unchecked	Checked	Unchecked	Unchecked	1	Daily/almost daily	37	19 - 65 years	2018-08-17	Friday	2018-08-18	Checked	Unchecked	Checked	Unchecked		1	Some secondary	Employed	No	No
Rural	A209	A209-001	19 to 64 years	Female	Head of home	Weekday	7	Yes	20	19 to 64 years	Female	Yes	Yes	Yes	No	1-4hts	Unchecked	Unchecked	Checked	Unchecked	Unchecked	1	Daily/almost daily	37	19 - 65 years	2018-08-17	Friday	2018-08-18	Checked	Unchecked	Unchecked	Checked		1	Some secondary	Employed	No	No
Rural	A209	A209-001	19 to 64 years	Female	Head of home	Weekday	8	Yes	34	19 to 64 years	Female	Yes	Yes	No	No	1-4hts	Unchecked	Unchecked	Checked	Unchecked	Unchecked	1	Daily/almost daily	37	19 - 65 years	2018-08-17	Friday	2018-08-18	Checked	Unchecked	Unchecked	Checked		1	Some secondary	Employed	No	No
Rural	A209	A209-001	19 to 64 years	Female	Head of home	Weekday	9	Yes	20	19 to 64 years	Female	Yes	Yes	No	No	1-4hts	Unchecked	Unchecked	Checked	Unchecked	Unchecked	1	Daily/almost daily	37	19 - 65 years	2018-08-17	Friday	2018-08-18	Checked	Unchecked	Unchecked	Checked		1	Some secondary	Employed	No	No
Rural	A209	A209-001	19 to 64 years	Female	Head of home	Weekday	10	Yes	46	19 to 64 years	Male	Yes	Yes	No	No	1-4hts	Unchecked	Unchecked	Checked	Unchecked	Unchecked	1	Daily/almost daily	37	19 - 65 years	2018-08-17	Friday	2018-08-18	Checked	Unchecked	Checked	Unchecked		1	Some secondary	Employed	No	No
Rural	A209	A209-001	19 to 64 years	Female	Head of home	Weekday	11	No		19 to 64 years	Male	No	No	No	No	15m-1h	Unchecked	Unchecked	Unchecked	Unchecked	Checked	1	Never met before	37	19 - 65 years	2018-08-17	Friday	2018-08-18	Checked	Unchecked	Checked	Unchecked		1	Some secondary	Employed	No	No
Rural	A209	A209-001	19 to 64 years	Female	Head of home	Weekday	11	No		19 to 64 years	Male	No	No	No	No	15m-1h	Unchecked	Unchecked	Unchecked	Unchecked	Checked	1	Never met before	37	19 - 65 years	2018-08-17	Friday	2018-08-18	Checked	Unchecked	Checked	Unchecked		1	Some secondary	Employed	No	No
Rural	A209	A209-001	19 to 64 years	Female	Head of home	Weekday	11	No		19 to 64 years	Male	No	No	No	No	15m-1h	Unchecked	Unchecked	Unchecked	Unchecked	Checked	1	Never met before	37	19 - 65 years	2018-08-17	Friday	2018-08-18	Checked	Unchecked	Checked	Unchecked		1	Some secondary	Employed	No	No
Rural	A209	A209-001	19 to 64 years	Female	Head of home	Weekday	11	No		19 to 64 years	Male	No	No	No	No	15m-1h	Unchecked	Unchecked	Unchecked	Unchecked	Checked	1	Never met before	37	19 - 65 years	2018-08-17	Friday	2018-08-18	Checked	Unchecked	Checked	Unchecked		1	Some secondary	Employed	No	No
Rural	A209	A209-001	19 to 64 years	Female	Head of home	Weekday	11	No		19 to 64 years	Male	No	No	No	No	15m-1h	Unchecked	Unchecked	Unchecked	Unchecked	Checked	1	Never met before	37	19 - 65 years	2018-08-17	Friday	2018-08-18	Checked	Unchecked	Checked	Unchecked		1	Some secondary	Employed	No	No
Rural	A209	A209-001	19 to 64 years	Female	Head of home	Weekday	11	No		19 to 64 years	Male	No	No	No	No	15m-1h	Unchecked	Unchecked	Unchecked	Unchecked	Checked	1	Never met before	37	19 - 65 years	2018-08-17	Friday	2018-08-18	Checked	Unchecked	Checked	Unchecked		1	Some secondary	Employed	No	No
Rural	A209	A209-001	19 to 64 years	Female	Head of home	Weekday	11	No		19 to 64 years	Male	No	No	No	No	15m-1h	Unchecked	Unchecked	Unchecked	Unchecked	Checked	1	Never met before	37	19 - 65 years	2018-08-17	Friday	2018-08-18	Checked	Unchecked	Checked	Unchecked		1	Some secondary	Employed	No	No
Rural	A209	A209-001	19 to 64 years	Female	Head of home	Weekday	11	No		19 to 64 years	Male	No	No	No	No	15m-1h	Unchecked	Unchecked	Unchecked	Unchecked	Checked	1	Never met before	37	19 - 65 years	2018-08-17	Friday	2018-08-18	Checked	Unchecked	Checked	Unchecked		1	Some secondary	Employed	No	No
Rural	A209	A209-001	19 to 64 years	Female	Head of home	Weekday	11	No		19 to 64 years	Male	No	No	No	No	15m-1h	Unchecked	Unchecked	Unchecked	Unchecked	Checked	1	Never met before	37	19 - 65 years	2018-08-17	Friday	2018-08-18	Checked	Unchecked	Checked	Unchecked		1	Some secondary	Employed	No	No
Rural	A209	A209-001	19 to 64 years	Female	Head of home	Weekday	11	No		19 to 64 years	Male	No	No	No	No	15m-1h	Unchecked	Unchecked	Unchecked	Unchecked	Checked	1	Never met before	37	19 - 65 years	2018-08-17	Friday	2018-08-18	Checked	Unchecked	Checked	Unchecked		1	Some secondary	Employed	No	No
Rural	A209	A209-001	19 to 64 years	Female	Head of home	Weekday	11	No		19 to 64 years	Male	No	No	No	No	15m-1h	Unchecked	Unchecked	Unchecked	Unchecked	Checked	1	Never met before	37	19 - 65 years	2018-08-17	Friday	2018-08-18	Checked	Unchecked	Checked	Unchecked		1	Some secondary	Employed	No	No
Rural	A209	A209-001	19 to 64 years	Female	Head of home	Weekday	11	No		19 to 64 years	Male	No	No	No	No	15m-1h	Unchecked	Unchecked	Unchecked	Unchecked	Checked	1	Never met before	37	19 - 65 years	2018-08-17	Friday	2018-08-18	Checked	Unchecked	Checked	Unchecked		1	Some secondary	Employed	No	No
Rural	A209	A209-001	19 to 64 years	Female	Head of home	Weekday	11	No		19 to 64 years	Male	No	No	No	No	15m-1h	Unchecked	Unchecked	Unchecked	Unchecked	Checked	1	Never met before	37	19 - 65 years	2018-08-17	Friday	2018-08-18	Checked	Unchecked	Checked	Unchecked		1	Some secondary	Employed	No	No
Rural	A209	A209-001	19 to 64 years	Female	Head of home	Weekday	11	No		19 to 64 years	Male	No	No	No	No	15m-1h	Unchecked	Unchecked	Unchecked	Unchecked	Checked	1	Never met before	37	19 - 65 years	2018-08-17	Friday	2018-08-18	Checked	Unchecked	Checked	Unchecked		1	Some secondary	Employed	No	No
Rural	A209	A209-001	19 to 64 years	Female	Head of home	Weekday	11	No		19 to 64 years	Male	No	No	No	No	15m-1h	Unchecked	Unchecked	Unchecked	Unchecked	Checked	1	Never met before	37	19 - 65 years	2018-08-17	Friday	2018-08-18	Checked	Unchecked	Checked	Unchecked		1	Some secondary	Employed	No	No
Rural	A209	A209-001	19 to 64 years	Female	Head of home	Weekday	11	No		19 to 64 years	Male	No	No	No	No	15m-1h	Unchecked	Unchecked	Unchecked	Unchecked	Checked	1	Never met before	37	19 - 65 years	2018-08-17	Friday	2018-08-18	Checked	Unchecked	Checked	Unchecked		1	Some secondary	Employed	No	No
Rural	A209	A209-001	19 to 64 years	Female	Head of home	Weekday	11	No		19 to 64 years	Male	No	No	No	No	15m-1h	Unchecked	Unchecked	Unchecked	Unchecked	Checked	1	Never met before	37	19 - 65 years	2018-08-17	Friday	2018-08-18	Checked	Unchecked	Checked	Unchecked		1	Some secondary	Employed	No	No
Rural	A209	A209-001	19 to 64 years	Female	Head of home	Weekday	11	No		19 to 64 years	Male	No	No	No	No	15m-1h	Unchecked	Unchecked	Unchecked	Unchecked	Checked	1	Never met before	37	19 - 65 years	2018-08-17	Friday	2018-08-18	Checked	Unchecked	Checked	Unchecked		1	Some secondary	Employed	No	No
Rural	A209	A209-001	19 to 64 years	Female	Head of home	Weekday	11	No		19 to 64 years	Male	No	No	No	No	15m-1h	Unchecked	Unchecked	Unchecked	Unchecked	Checked	1	Never met before	37	19 - 65 years	2018-08-17	Friday	2018-08-18	Checked	Unchecked	Checked	Unchecked		1	Some secondary	Employed	No	No
Rural	A209	A209-001	19 to 64 years	Female	Head of home	Weekday	11	No		19 to 64 years	Male	No	No	No	No	15m-1h	Unchecked	Unchecked	Unchecked	Unchecked	Checked	1	Never met before	37	19 - 65 years	2018-08-17	Friday	2018-08-18	Checked	Unchecked	Checked	Unchecked		1	Some secondary	Employed	No	No
Rural	A209	A209-001	19 to 64 years	Female	Head of home	Weekday	12	No		19 to 64 years	Female	No	No	No	No	15m-1h	Unchecked	Unchecked	Unchecked	Unchecked	Checked	1	Once or twice a week	37	19 - 65 years	2018-08-17	Friday	2018-08-18	Checked	Unchecked	Unchecked	Checked		1	Some secondary	Employed	No	No
Rural	A209	A209-001	19 to 64 years	Female	Head of home	Weekday	12	No		19 to 64 years	Female	No	No	No	No	15m-1h	Unchecked	Unchecked	Unchecked	Unchecked	Checked	1	Once or twice a week	37	19 - 65 years	2018-08-17	Friday	2018-08-18	Checked	Unchecked	Unchecked	Checked		1	Some secondary	Employed	No	No
Rural	A209	A209-001	19 to 64 years	Female	Head of home	Weekday	12	No		19 to 64 years	Female	No	No	No	No	15m-1h	Unchecked	Unchecked	Unchecked	Unchecked	Checked	1	Once or twice a week	37	19 - 65 years	2018-08-17	Friday	2018-08-18	Checked	Unchecked	Unchecked	Checked		1	Some secondary	Employed	No	No
Rural	A209	A209-001	19 to 64 years	Female	Head of home	Weekday	12	No		19 to 64 years	Female	No	No	No	No	15m-1h	Unchecked	Unchecked	Unchecked	Unchecked	Checked	1	Once or twice a week	37	19 - 65 years	2018-08-17	Friday	2018-08-18	Checked	Unchecked	Unchecked	Checked		1	Some secondary	Employed	No	No
Rural	A209	A209-001	19 to 64 years	Female	Head of home	Weekday	12	No		19 to 64 years	Female	No	No	No	No	15m-1h	Unchecked	Unchecked	Unchecked	Unchecked	Checked	1	Once or twice a week	37	19 - 65 years	2018-08-17	Friday	2018-08-18	Checked	Unchecked	Unchecked	Checked		1	Some secondary	Employed	No	No
[truncated: 15,933 more rows]
